# Supplementary material for: Dynamic transcriptome analysis provides molecular insights into underground floral differentiation in Adonis Amurensis Regel & Radde
Source: BMC Genom Data. 2024 Mar 21;25:33. doi: 10.1186/s12863-024-01220-2 (PMC10956236; doi:10.1186/s12863-024-01220-2)
Supplement: Supplementary file 1 — Supplementary Material 1 [file 12863_2024_1220_MOESM1_ESM.xlsx]

## Sheet: Table S1
Table S1. Summary of throughput and quality Illumina-based transcriptome sequencing of meristems of A. amurensis at different flower organs' developmental stages.
Sample	Raw Reads	Clean Reads	Clean Base(G)	Error Rate(%)	Q20(%)	Q30(%)	GC Content(%)
FP1	78622974	72734912	10.91	0.03	98.02	93.04	44.67
FP2	86127204	79779654	11.97	0.03	98.34	94.15	44.4
FP3	63923998	58237486	8.74	0.03	98.49	94.67	44.79
SE1	81514670	75817504	11.37	0.03	98.14	93.43	44.62
SE2	60501900	56866364	8.53	0.03	98.3	94.02	44.64
SE3	63448834	58390324	8.76	0.03	98.46	94.57	44.72
PE1	80463430	74206842	11.13	0.03	98.08	93.21	44.61
PE2	61903554	57531508	8.63	0.03	98.47	94.63	44.63
PE3	70499712	64588172	9.69	0.03	98.46	94.58	44.67
ST1	67722642	62160080	9.32	0.03	98.18	93.59	44.71
ST2	57422914	53393416	8.01	0.03	98.37	94.27	44.33
ST3	53848828	49674888	7.45	0.03	98.48	94.68	44.61
PI1	79234196	72713314	10.91	0.03	98.43	94.47	44.67
PI2	72939064	67911526	10.19	0.03	98.38	94.29	44.67
PI3	90034816	85680246	12.85	0.03	98.3	93.97	44.76

## Sheet: Table S2
Table S2. Kmeans analysis classification of DEGs.
ID	Group	FP	PE	PI	SE	ST	length	KEGG	Nr	Swissprot	TrEMBL	KOG	GO	Pfam	TF-Family	TF-Category	TF-Classification
Cluster-12432.0	1	0.406667	0.616667	0.32	1.68667	0.426667	1642	K07195 exocyst complex component 7 | (RefSeq) exocyst complex component EXO70B1-like (A)	hypothetical protein AQUCO_01000675v1 [Aquilegia coerulea]	E70H1_ARATH RecName: Full=Exocyst complex component EXO70H1 {ECO:0000303|PubMed:16942608}; Short=AtExo70h1 {ECO:0000303|PubMed:16942608}; AltName: Full=Exocyst subunit Exo70 family protein H1 {ECO:0000303|PubMed:16942608};	A0A2G5EB82_AQUCA SubName: Full=Uncharacterized protein {ECO:0000313|EMBL:PIA52971.1};	Exocyst component protein and related proteins	GO:0005829,cytosol; GO:0012505,endomembrane system; GO:0000145,exocyst; GO:0016020,membrane; GO:0005634,nucleus; GO:0045335,phagocytic vesicle; GO:0031982,vesicle; GO:0006952,defense response; GO:0006887,exocytosis; GO:1900426,positive regulation of defense response to bacterium; GO:0009617,response to bacterium; GO:0009620,response to fungus; GO:0002237,response to molecule of bacterial origin; …	Exo70 exocyst complex subunit	--	--	--
Cluster-26000.100014	1	2.88	7.27	8.06333	8.4	5.32333	514	K25058 cactin | (Kazusa) Lj1g3v4691710.2; - (A)	hypothetical protein M569_05369, partial [Genlisea aurea]	CATIN_ARATH RecName: Full=Cactin;	S8EA95_9LAMI SubName: Full=Uncharacterized protein {ECO:0000313|EMBL:EPS69397.1}; Flags: Fragment;	Cactin	GO:0016607,nuclear speck; GO:0005634,nucleus; GO:0005681,spliceosomal complex; GO:0009793,embryo development ending in seed dormancy; GO:0006397,mRNA processing; GO:0008380,RNA splicing; GO:0000003,reproduction; GO:0003006,developmental process involved in reproduction; GO:0007275,multicellular organism development; GO:0009790,embryo development; GO:0008150,biological_process; GO:0009791,post-emb…	--	--	--	--
Cluster-26000.100017	1	1.18667	2.03	1.35667	2.88667	1.47667	994	--	--	--	--	--	--	--	--	--	--
Cluster-26000.100026	1	0.203333	0.503333	0.496667	2.43	0.156667	1245	--	--	--	--	--	--	--	--	--	--
Cluster-26000.100038	1	1.36333	1.58667	2.85667	3.63333	2.33667	2077	K17604 zinc finger SWIM domain-containing protein 3 | (RefSeq) protein FAR1-RELATED SEQUENCE 4-like (A)	protein FAR1-RELATED SEQUENCE 4-like [Asparagus officinalis]	FRS5_ARATH RecName: Full=Protein FAR1-RELATED SEQUENCE 5;	M5VTQ1_PRUPE SubName: Full=Uncharacterized protein {ECO:0000313|EMBL:EMJ00283.1}; Flags: Fragment;	--	GO:0005634,nucleus; GO:0008270,zinc ion binding; GO:0006355,regulation of transcription, DNA-templated; GO:0003674,molecular_function; GO:0005488,binding; GO:0046872,metal ion binding; GO:0043167,ion binding; GO:0043169,cation binding; GO:0046914,transition metal ion binding; GO:0008152,metabolic process; GO:0006139,nucleobase-containing compound metabolic process; GO:0006351,transcription, DNA-t…	MULE transposase domain	FAR1	TF	FAR1
Cluster-26000.100110	1	0.0766667	0.453333	0.536667	0.816667	0.34	1592	--	--	--	--	--	--	--	--	--	--
Cluster-26000.100160	1	0.346667	0.566667	0.786667	1.00333	0.45	2102	K13111 WD40 repeat-containing protein SMU1 | (RefSeq) suppressor of mec-8 and unc-52 protein homolog 1-like (A)	PREDICTED: uncharacterized protein LOC108206061 [Daucus carota subsp. sativus]	--	A0A1R3HI73_COCAP SubName: Full=Transposon, En/Spm-like protein {ECO:0000313|EMBL:OMO69993.1};	--	--	Transposase-associated domain	--	--	--
Cluster-26000.100200	1	1.65667	1.47	3.54	4.02333	1.53	557	K20224 importin-9 | (RefSeq) importin-9-like (A)	uncharacterized protein LOC110876677 [Helianthus annuus]	--	A0A0V0H9Z3_SOLCH SubName: Full=Putative ovule protein {ECO:0000313|EMBL:JAP16823.1}; Flags: Fragment;	FOG: Reverse transcriptase	--	--	--	--	--
Cluster-26000.100206	1	0.28	1.16	1.18333	1.96667	1.19	2139	K23544 serine incorporator 1/3 | (RefSeq) probable serine incorporator (A)	hypothetical protein AQUCO_02000192v1 [Aquilegia coerulea]	LAX2_MEDTR RecName: Full=Auxin transporter-like protein 2; AltName: Full=AUX1-like protein 2; AltName: Full=MtLAX2;	A0A2G5DGF9_AQUCA SubName: Full=Uncharacterized protein {ECO:0000313|EMBL:PIA42573.1};	Tumor differentially expressed (TDE) protein	GO:0016021,integral component of membrane; GO:0005886,plasma membrane; GO:0015293,symporter activity; GO:0006865,amino acid transport; GO:0009734,auxin-activated signaling pathway; GO:0003674,molecular_function; GO:0005215,transporter activity; GO:0022857,transmembrane transporter activity; GO:0015291,secondary active transmembrane transporter activity; GO:0022804,active transmembrane transporter…	Serine incorporator (Serinc)	--	--	--
Cluster-26000.100221	1	0.65	2.85	4.66667	3.83667	3.41333	491	--	--	--	--	--	--	--	--	--	--
Cluster-26000.100256	1	0.313333	0.806667	0.836667	1.22667	0.916667	1561	K15170 mediator of RNA polymerase II transcription subunit 27 | (RefSeq) mediator of RNA polymerase II transcription subunit 27-like (A)	Mediator complex [Macleaya cordata]	MED27_ARATH RecName: Full=Mediator of RNA polymerase II transcription subunit 27; AltName: Full=Mediator of RNA polymerase II transcription subunit 3;	A0A200Q0C9_9MAGN SubName: Full=Mediator complex {ECO:0000313|EMBL:OVA03921.1};	--	GO:0016592,mediator complex; GO:0006355,regulation of transcription, DNA-templated; GO:0006351,transcription, DNA-templated; GO:0008152,metabolic process; GO:0006139,nucleobase-containing compound metabolic process; GO:0006725,cellular aromatic compound metabolic process; GO:0006807,nitrogen compound metabolic process; GO:0008150,biological_process; GO:0009058,biosynthetic process; GO:0009059,mac…	Mediator complex subunit 27	--	--	--
Cluster-26000.100295	1	0.186667	1.06	1.15	2.97	0.416667	1433	--	--	--	--	--	--	--	--	--	--
Cluster-26000.100311	1	0.5	0.56	2.29	8.58333	1.69667	3041	K18696 glycerophosphodiester phosphodiesterase [EC:3.1.4.46] | (RefSeq) Glycerophosphodiester phosphodiesterase gde1 (A)	hypothetical protein AQUCO_02500374v1 [Aquilegia coerulea]	Y4141_ARATH RecName: Full=Uncharacterized protein At4g14100; Flags: Precursor;	A0A2G5DAQ9_AQUCA SubName: Full=Uncharacterized protein {ECO:0000313|EMBL:PIA40619.1};	--	GO:0005773,vacuole; GO:0005622,intracellular; GO:0005575,cellular_component; GO:0005623,cell; GO:0005737,cytoplasm; GO:0043231,intracellular membrane-bounded organelle; GO:0043226,organelle; GO:0043227,membrane-bounded organelle; GO:0043229,intracellular organelle; GO:0044424,intracellular part; GO:0044444,cytoplasmic part; GO:0044464,cell part	Protein of unknown function (DUF3754)	--	--	--
Cluster-26000.100339	1	0.636667	1.57333	1.99	2.71333	1.13333	647	--	--	--	--	--	--	--	--	--	--
Cluster-26000.100441	1	2.04333	7.00667	6.87333	7.38	4.18	509	K23452 UDP-glucosyltransferase 85A [EC:2.4.1.-] | (RefSeq) LOW QUALITY PROTEIN: UDP-glycosyltransferase 85A5 (A)	hypothetical protein AQUCO_01000172v1 [Aquilegia coerulea]	UGT6_CATRO RecName: Full=7-deoxyloganetin glucosyltransferase; EC=2.4.1.324; AltName: Full=Iridoid 1-O-glucosyltransferase; AltName: Full=UDP-glucose glucosyltransferase 6; Short=CrUGT6; AltName: Full=UDP-glycosyltransferase 85A23;	A0A2G5E8K1_AQUCA RecName: Full=Glycosyltransferase {ECO:0000256|RuleBase:RU362057}; EC=2.4.1.- {ECO:0000256|RuleBase:RU362057};	UDP-glucuronosyl and UDP-glucosyl transferase	GO:0035251,UDP-glucosyltransferase activity; GO:1900994,(-)-secologanin biosynthetic process; GO:0003674,molecular_function; GO:0003824,catalytic activity; GO:0008194,UDP-glycosyltransferase activity; GO:0016740,transferase activity; GO:0016757,transferase activity, transferring glycosyl groups; GO:0016758,transferase activity, transferring hexosyl groups; GO:0046527,glucosyltransferase activity;…	--	--	--	--
Cluster-26000.100469	1	1.67333	2.61667	3.71	4.17333	2.53667	669	--	--	--	--	--	--	--	--	--	--
Cluster-26000.100509	1	0.246667	0.28	0.266667	0.426667	0.196667	5597	K22804 structural maintenance of chromosomes protein 6 | (RefSeq) structural maintenance of chromosomes protein 6B-like (A)	PREDICTED: uncharacterized protein LOC104899550 [Beta vulgaris subsp. vulgaris]	RNHX1_ARATH RecName: Full=Putative ribonuclease H protein At1g65750; EC=3.1.26.4;	A0A251SP42_HELAN SubName: Full=Putative RNA-directed DNA polymerase, eukaryota, Reverse transcriptase zinc-binding domain protein {ECO:0000313|EMBL:OTG00293.1};	FOG: Reverse transcriptase	GO:0046872,metal ion binding; GO:0003676,nucleic acid binding; GO:0004523,RNA-DNA hybrid ribonuclease activity; GO:0003674,molecular_function; GO:0005488,binding; GO:0043167,ion binding; GO:0043169,cation binding; GO:0097159,organic cyclic compound binding; GO:1901363,heterocyclic compound binding; GO:0003824,catalytic activity; GO:0004518,nuclease activity; GO:0004519,endonuclease activity; GO:0…	Zinc knuckle	--	--	--
Cluster-26000.100606	1	3.96667	13.6867	9.90333	21.52	9.32667	288	--	--	--	--	--	--	--	--	--	--
Cluster-26000.100632	1	0.0666667	0.236667	0.233333	1.43667	0.0766667	1926	--	--	--	--	--	--	--	--	--	--
Cluster-26000.100740	1	1.01	1.58	2.22333	2.73667	1.78333	1179	K22686 pro-apoptotic serine protease NMA111 [EC:3.4.21.-] | (RefSeq) protease Do-like 7 (A)	Reverse transcriptase zinc-binding domain [Macleaya cordata]	--	A0A200QUD8_9MAGN SubName: Full=Reverse transcriptase zinc-binding domain {ECO:0000313|EMBL:OVA14077.1};	FOG: Reverse transcriptase	GO:0003964,RNA-directed DNA polymerase activity; GO:0003674,molecular_function; GO:0003824,catalytic activity; GO:0016740,transferase activity; GO:0016772,transferase activity, transferring phosphorus-containing groups; GO:0016779,nucleotidyltransferase activity; GO:0034061,DNA polymerase activity; GO:0140097,catalytic activity, acting on DNA	--	--	--	--
Cluster-26000.100784	1	0.873333	1.96333	1.47	1.77333	1.12	3437	--	hypothetical protein AQUCO_02800170v1 [Aquilegia coerulea]	EDM2_ARATH RecName: Full=Protein ENHANCED DOWNY MILDEW 2 {ECO:0000303|PubMed:23940361};	A0A2G5D461_AQUCA SubName: Full=Uncharacterized protein {ECO:0000313|EMBL:PIA38301.1};	--	GO:0005634,nucleus; GO:0003700,DNA-binding transcription factor activity; GO:0046872,metal ion binding; GO:0043565,sequence-specific DNA binding; GO:0016569,covalent chromatin modification; GO:0050832,defense response to fungus; GO:0070829,heterochromatin maintenance; GO:0090436,leaf pavement cell development; GO:0031937,positive regulation of chromatin silencing; GO:0009911,positive regulation o…	Cytosine specific DNA methyltransferase replication foci domain	--	--	--
Cluster-26000.100828	1	0	0.606667	1.23333	1.14667	0.576667	1384	K13510 lysophosphatidylcholine acyltransferase / lyso-PAF acetyltransferase [EC:2.3.1.23 2.3.1.67] | (RefSeq) lysophospholipid acyltransferase LPEAT2 (A)	hypothetical protein AQUCO_01300469v1 [Aquilegia coerulea]	LPCT2_ARATH RecName: Full=Lysophospholipid acyltransferase LPEAT2; EC=2.3.1.25; AltName: Full=Lysophosphatidylethanolamine acyltransferase 2; Short=AtLPEAT2;	A0A2G5E1X8_AQUCA SubName: Full=Uncharacterized protein {ECO:0000313|EMBL:PIA49736.1};	Predicted phosphate acyltransferase, contains PlsC domain	GO:0016021,integral component of membrane; GO:0005509,calcium ion binding; GO:0071618,lysophosphatidylethanolamine acyltransferase activity; GO:0050200,plasmalogen synthase activity; GO:0008654,phospholipid biosynthetic process; GO:0006644,phospholipid metabolic process; GO:0000038,very long-chain fatty acid metabolic process; GO:0003674,molecular_function; GO:0005488,binding; GO:0046872,metal io…	Acyltransferase	--	--	--
Cluster-26000.100850	1	1.30333	2.53	3.66	3.92333	1.9	833	--	--	--	--	--	--	--	--	--	--
Cluster-26000.100851	1	0	4.22667	2.48	8.46333	3.83333	886	--	Casein kinase substrate [Macleaya cordata]	--	A0A200QVH9_9MAGN SubName: Full=Casein kinase substrate {ECO:0000313|EMBL:OVA14471.1};	Phosphoprotein/predicted coiled-coil protein	GO:0016301,kinase activity; GO:0003674,molecular_function; GO:0003824,catalytic activity; GO:0016740,transferase activity; GO:0016772,transferase activity, transferring phosphorus-containing groups	Casein kinase substrate phosphoprotein PP28	--	--	--
Cluster-26000.100966	1	0.416667	0.563333	0.683333	1.18	0.433333	1459	--	--	--	--	--	--	--	--	--	--
Cluster-26000.100996	1	2.82333	3.96667	4.82333	10.34	4.50333	776	K18447 ADP-sugar diphosphatase [EC:3.6.1.21] | (RefSeq) nudix hydrolase 14, chloroplastic (A)	hypothetical protein AQUCO_01300509v1 [Aquilegia coerulea]	NUD14_ARATH RecName: Full=Nudix hydrolase 14, chloroplastic; Short=AtNUDT14; EC=3.6.1.21; AltName: Full=ADP-sugar diphosphatase; Short=AtASPP; Flags: Precursor;	A0A2G5E211_AQUCA SubName: Full=Uncharacterized protein {ECO:0000313|EMBL:PIA49812.1};	Nucleoside diphosphate-sugar hydrolase of the MutT (NUDIX) family	GO:0009507,chloroplast; GO:0009570,chloroplast stroma; GO:0080042,ADP-glucose pyrophosphohydrolase activity; GO:0080041,ADP-ribose pyrophosphohydrolase activity; GO:0019144,ADP-sugar diphosphatase activity; GO:0046872,metal ion binding; GO:0003674,molecular_function; GO:0003824,catalytic activity; GO:0016462,pyrophosphatase activity; GO:0016787,hydrolase activity; GO:0016817,hydrolase activity, a…	NUDIX domain	--	--	--
Cluster-26000.101177	1	0.0266667	1.48667	0.6	4.12333	0.47	768	--	--	--	--	--	--	Pyridoxamine 5'-phosphate oxidase	--	--	--
Cluster-26000.101213	1	0	0.79	2.20333	1.62	0.676667	4660	--	--	--	--	--	--	--	--	--	--
Cluster-26000.101288	1	0.216667	0.533333	0.183333	0.793333	0.473333	2677	--	--	--	--	--	--	--	--	--	--
Cluster-26000.101299	1	0.813333	4.62333	3.55	6.43333	3.56333	1305	--	--	--	--	--	--	--	--	--	--
Cluster-26000.101300	1	0.613333	2.08333	2.12	2.78333	2.24	847	--	--	--	--	--	--	--	--	--	--
Cluster-26000.101303	1	2.58667	8.16	6.11	10.1167	6.34667	1343	--	--	--	--	--	--	--	--	--	--
Cluster-26000.101443	1	0.666667	1.22333	2.43333	2.38333	0.696667	709	--	--	--	--	--	--	--	--	--	--
Cluster-26000.101444	1	7.23667	38.8833	28.3133	35.5433	13.0433	280	--	--	--	--	--	--	--	--	--	--
Cluster-26000.101506	1	2.87333	5.20333	7.60667	6.28	3.04333	1325	--	AAA+ ATPase domain [Macleaya cordata]	AATPD_ARATH RecName: Full=AAA-ATPase At4g25835; EC=3.6.1.3 {ECO:0000250|UniProtKB:Q9FLD5}; Flags: Precursor;	A0A200Q3P8_9MAGN SubName: Full=AAA+ ATPase domain {ECO:0000313|EMBL:OVA05067.1};	AAA+-type ATPase	GO:0005524,ATP binding; GO:0016887,ATPase activity; GO:0000166,nucleotide binding; GO:0003674,molecular_function; GO:0005488,binding; GO:0008144,drug binding; GO:0017076,purine nucleotide binding; GO:0030554,adenyl nucleotide binding; GO:0032553,ribonucleotide binding; GO:0032555,purine ribonucleotide binding; GO:0032559,adenyl ribonucleotide binding; GO:0035639,purine ribonucleoside triphosphate…	--	--	--	--
Cluster-26000.101562	1	0.69	0.556667	0.966667	1.10667	0.43	1832	--	PREDICTED: uncharacterized protein LOC108979532, partial [Juglans regia]	--	A0A2I4DF43_9ROSI SubName: Full=uncharacterized protein LOC108979532 {ECO:0000313|RefSeq:XP_018805770.1};	--	--	--	--	--	--
Cluster-26000.101566	1	0.263333	0.53	0.0833333	1.03333	0.4	2686	K10406 kinesin family member C2/C3 | (RefSeq) kinesin KP1-like (A)	uncharacterized protein LOC110715641 [Chenopodium quinoa]	--	A0A2G5F4L5_AQUCA SubName: Full=Uncharacterized protein {ECO:0000313|EMBL:PIA62909.1};	FOG: Reverse transcriptase	--	Domain of unknown function (DUF4283)	--	--	--
Cluster-26000.101618	1	0.193333	0.263333	0.296667	0.513333	0.143333	4050	K18192 mitochondrial ATPase complex subunit ATP10 | (RefSeq) uncharacterized protein LOC107889942 (A)	hypothetical protein VITISV_035070 [Vitis vinifera]	POLX_TOBAC RecName: Full=Retrovirus-related Pol polyprotein from transposon TNT 1-94; Includes: RecName: Full=Protease; EC=3.4.23.-; Includes: RecName: Full=Reverse transcriptase; EC=2.7.7.49; Includes: RecName: Full=Endonuclease;	A5C0A9_VITVI SubName: Full=Uncharacterized protein {ECO:0000313|EMBL:CAN66208.1};	FOG: Transposon-encoded proteins with TYA, reverse transcriptase, integrase domains in various combinations	GO:0004190,aspartic-type endopeptidase activity; GO:0004519,endonuclease activity; GO:0003676,nucleic acid binding; GO:0003964,RNA-directed DNA polymerase activity; GO:0008270,zinc ion binding; GO:0015074,DNA integration; GO:0003674,molecular_function; GO:0003824,catalytic activity; GO:0004175,endopeptidase activity; GO:0008233,peptidase activity; GO:0070011,peptidase activity, acting on L-amino …	gag-polypeptide of LTR copia-type	--	--	--
Cluster-26000.101738	1	6.66667	14.9633	9.91667	16.2833	9.67	1007	--	--	--	--	--	--	--	--	--	--
Cluster-26000.101782	1	0.0966667	0.79	1.30667	1.97667	0.613333	1287	K23869 galactan beta-1,4-galactosyltransferase [EC:2.4.1.-] | (RefSeq) uncharacterized protein LOC114424101 (A)	uncharacterized protein LOC109835165 [Asparagus officinalis]	--	A0A1Q3BPQ8_CEPFO SubName: Full=DUF4219 domain-containing protein/UBN2 domain-containing protein {ECO:0000313|EMBL:GAV69683.1};	FOG: Transposon-encoded proteins with TYA, reverse transcriptase, integrase domains in various combinations	--	gag-polypeptide of LTR copia-type	--	--	--
Cluster-26000.101832	1	0.236667	0.36	0.423333	0.68	0.303333	2552	--	--	--	--	--	--	--	--	--	--
Cluster-26000.101856	1	0.386667	0.45	0.83	0.756667	0.146667	1589	K04728 serine-protein kinase ATM [EC:2.7.11.1] | (RefSeq) serine/threonine-protein kinase ATM-like (A)	Reverse transcriptase zinc-binding domain [Macleaya cordata]	--	A0A200QJ46_9MAGN SubName: Full=Reverse transcriptase zinc-binding domain {ECO:0000313|EMBL:OVA10407.1};	--	GO:0003964,RNA-directed DNA polymerase activity; GO:0003674,molecular_function; GO:0003824,catalytic activity; GO:0016740,transferase activity; GO:0016772,transferase activity, transferring phosphorus-containing groups; GO:0016779,nucleotidyltransferase activity; GO:0034061,DNA polymerase activity; GO:0140097,catalytic activity, acting on DNA	zinc-binding in reverse transcriptase	--	--	--
Cluster-26000.101884	1	1.09	1.12333	1.49	1.57333	0.786667	975	--	hypothetical protein AALP_AA7G027800 [Arabis alpina]	VSR7_ARATH RecName: Full=Vacuolar-sorting receptor 7; Short=AtVSR7; AltName: Full=BP80-like protein f; Short=AtBP80f; AltName: Full=Epidermal growth factor receptor-like protein 3; Short=AtELP3; Flags: Precursor;	A0A087GFK2_ARAAL SubName: Full=Uncharacterized protein {ECO:0000313|EMBL:KFK28654.1};	--	GO:0000139,Golgi membrane; GO:0016021,integral component of membrane; GO:0005509,calcium ion binding; GO:0015031,protein transport; GO:0003674,molecular_function; GO:0005488,binding; GO:0046872,metal ion binding; GO:0043167,ion binding; GO:0043169,cation binding; GO:0008104,protein localization; GO:0006810,transport; GO:0008150,biological_process; GO:0015833,peptide transport; GO:0033036,macromol…	--	--	--	--
Cluster-26000.101964	1	0.563333	23.6767	27.1633	44.8433	21.08	353	--	--	--	--	--	--	--	--	--	--
Cluster-26000.101989	1	0.0166667	0.09	0.623333	0.793333	0.2	1794	--	--	--	--	--	--	--	--	--	--
Cluster-26000.102217	1	0.6	0.146667	1.24	2.68667	0.73	1483	--	hypothetical protein AQUCO_01300638v1 [Aquilegia coerulea]	--	A0A2G5E2M7_AQUCA SubName: Full=Uncharacterized protein {ECO:0000313|EMBL:PIA50038.1};	--	--	--	--	--	--
Cluster-26000.102253	1	1.73333	116.75	208.25	232.36	75.7133	222	--	--	--	--	--	--	--	--	--	--
Cluster-26000.102312	1	4.59333	10.4633	9.93	18.52	8.71333	324	--	--	--	--	--	--	--	--	--	--
Cluster-26000.102343	1	6.84	11.4433	9.15667	21.8467	11.5533	298	K05909 laccase [EC:1.10.3.2] | (RefSeq) laccase-7-like (A)	hypothetical protein AQUCO_00900808v1 [Aquilegia coerulea]	LAC7_ARATH RecName: Full=Laccase-7; EC=1.10.3.2; AltName: Full=Benzenediol:oxygen oxidoreductase 7; AltName: Full=Diphenol oxidase 7; AltName: Full=Urishiol oxidase 7; Flags: Precursor;	A0A2G5EFI0_AQUCA RecName: Full=Laccase {ECO:0000256|RuleBase:RU361119}; EC=1.10.3.2 {ECO:0000256|RuleBase:RU361119}; AltName: Full=Benzenediol:oxygen oxidoreductase {ECO:0000256|RuleBase:RU361119}; AltName: Full=Diphenol oxidase {ECO:0000256|RuleBase:RU361119}; AltName: Full=Urishiol oxidase {ECO:0000256|RuleBase:RU361119};	Multicopper oxidases	GO:0048046,apoplast; GO:0005507,copper ion binding; GO:0052716,hydroquinone:oxygen oxidoreductase activity; GO:0016722,oxidoreductase activity, oxidizing metal ions; GO:0046274,lignin catabolic process; GO:0003674,molecular_function; GO:0005488,binding; GO:0046872,metal ion binding; GO:0043167,ion binding; GO:0043169,cation binding; GO:0046914,transition metal ion binding; GO:0003824,catalytic ac…	--	--	--	--
Cluster-26000.102344	1	6.05667	6.20333	5.84667	12.6267	6.89	443	--	--	--	--	--	--	--	--	--	--
Cluster-26000.102384	1	0	0.0666667	0	0.883333	0.0333333	2220	--	uncharacterized protein LOC110795597 [Spinacia oleracea]	--	--	--	--	--	--	--	--
Cluster-26000.102614	1	1.11	25.6667	60.2767	46.64	25.21	305	--	--	--	--	--	--	--	--	--	--
Cluster-26000.102731	1	1.03333	0.72	1.29667	1.65	1.05667	1877	K01923 phosphoribosylaminoimidazole-succinocarboxamide synthase [EC:6.3.2.6] | (RefSeq) phosphoribosylaminoimidazole-succinocarboxamide synthase, chloroplastic (A)	hypothetical protein AQUCO_04100117v1 [Aquilegia coerulea]	PUR7_ARATH RecName: Full=Phosphoribosylaminoimidazole-succinocarboxamide synthase, chloroplastic; EC=6.3.2.6; AltName: Full=SAICAR synthetase; Flags: Precursor;	A0A2G5CQ94_AQUCA SubName: Full=Uncharacterized protein {ECO:0000313|EMBL:PIA33465.1};	Phosphoribosylamidoimidazole-succinocarboxamide synthase	GO:0009507,chloroplast; GO:0009570,chloroplast stroma; GO:0005524,ATP binding; GO:0004639,phosphoribosylaminoimidazolesuccinocarboxamide synthase activity; GO:0006189,'de novo' IMP biosynthetic process; GO:0009733,response to auxin; GO:0000166,nucleotide binding; GO:0003674,molecular_function; GO:0005488,binding; GO:0008144,drug binding; GO:0017076,purine nucleotide binding; GO:0030554,adenyl nuc…	SAICAR synthetase	--	--	--
Cluster-26000.102742	1	6.07333	7.84333	5.81333	10.8933	4.33667	429	--	hypothetical protein AQUCO_00900911v1, partial [Aquilegia coerulea]	LRKS4_ARATH RecName: Full=L-type lectin-domain containing receptor kinase S.4 {ECO:0000303|PubMed:19773388}; Short=LecRK-S.4 {ECO:0000303|PubMed:19773388}; EC=2.7.11.1 {ECO:0000255|PROSITE-ProRule:PRU00159}; Flags: Precursor;	A0A2G5EGF5_AQUCA SubName: Full=Uncharacterized protein {ECO:0000313|EMBL:PIA54667.1}; Flags: Fragment;	--	GO:0016021,integral component of membrane; GO:0005886,plasma membrane; GO:0005524,ATP binding; GO:0030246,carbohydrate binding; GO:0004674,protein serine/threonine kinase activity; GO:0042742,defense response to bacterium; GO:0002229,defense response to oomycetes; GO:0000166,nucleotide binding; GO:0003674,molecular_function; GO:0005488,binding; GO:0008144,drug binding; GO:0017076,purine nucleotid…	--	--	--	--
Cluster-26000.102743	1	0	0.116667	0.0733333	0.556667	0.0933333	2430	K15923 alpha-L-fucosidase 2 [EC:3.2.1.51] | (RefSeq) alpha-L-fucosidase 2 (A)	hypothetical protein AQUCO_08300007v1 [Aquilegia coerulea]	--	A0A2G5C6X6_AQUCA SubName: Full=Uncharacterized protein {ECO:0000313|EMBL:PIA27025.1};	--	--	--	--	--	--
Cluster-26000.102809	1	0.506667	0.14	1.6	2.49667	1.06333	1003	--	hypothetical protein AQUCO_02700082v1 [Aquilegia coerulea]	--	A0A2G5D541_AQUCA SubName: Full=Uncharacterized protein {ECO:0000313|EMBL:PIA38613.1};	--	--	--	--	--	--
Cluster-26000.102850	1	0.186667	1.16333	1.94	1.63333	1.15333	1230	--	--	--	--	--	--	--	--	--	--
Cluster-26000.102891	1	6.33667	9.29333	8.81667	13.56	7.09	384	K00387 sulfite oxidase [EC:1.8.3.1] | (RefSeq) sulfite oxidase (A)	sulfite oxidase [Spinacia oleracea]	SUOX_ARATH RecName: Full=Sulfite oxidase; EC=1.8.3.1; AltName: Full=Moco-containing protein AtMCP; Short=At-SO; Short=AtSOX;	A0A0K9RFT1_SPIOL SubName: Full=Uncharacterized protein {ECO:0000313|EMBL:KNA18351.1};	Sulfite oxidase, molybdopterin-binding component	GO:0005739,mitochondrion; GO:0005777,peroxisome; GO:0030151,molybdenum ion binding; GO:0008482,sulfite oxidase activity; GO:0015994,chlorophyll metabolic process; GO:0042128,nitrate assimilation; GO:0010477,response to sulfur dioxide; GO:0006790,sulfur compound metabolic process; GO:0003674,molecular_function; GO:0005488,binding; GO:0046872,metal ion binding; GO:0043167,ion binding; GO:0043169,ca…	--	--	--	--
Cluster-26000.102907	1	0.223333	0.293333	0.19	1.14667	0.263333	1219	K22686 pro-apoptotic serine protease NMA111 [EC:3.4.21.-] | (RefSeq) protease Do-like 7 (A)	PREDICTED: uncharacterized protein LOC104592081 isoform X1 [Nelumbo nucifera]	--	A0A1U7ZM16_NELNU SubName: Full=uncharacterized protein LOC104592081 isoform X1 {ECO:0000313|RefSeq:XP_010249547.1, ECO:0000313|RefSeq:XP_019052374.1, ECO:0000313|RefSeq:XP_019052375.1};	FOG: Reverse transcriptase	GO:0003676,nucleic acid binding; GO:0003674,molecular_function; GO:0005488,binding; GO:0097159,organic cyclic compound binding; GO:1901363,heterocyclic compound binding	zinc-binding in reverse transcriptase	--	--	--
Cluster-26000.102939	1	0.04	0.716667	0.37	1.38333	1.04333	1857	K11406 histone deacetylase 4/5 [EC:3.5.1.98] | (RefSeq) histone deacetylase 5-like isoform X1 (A)	hypothetical protein TRIUR3_22556 [Triticum urartu]	HDA18_ARATH RecName: Full=Histone deacetylase 18; EC=3.5.1.98;	A0A1D5SBN5_WHEAT RecName: Full=Histone deacetylase {ECO:0000256|SAAS:SAAS00894283}; EC=3.5.1.98 {ECO:0000256|SAAS:SAAS00894283};	Histone deacetylase complex, catalytic component HDA1	GO:0005737,cytoplasm; GO:0005634,nucleus; GO:0004407,histone deacetylase activity; GO:0032041,NAD-dependent histone deacetylase activity (H3-K14 specific); GO:0006338,chromatin remodeling; GO:0045604,regulation of epidermal cell differentiation; GO:0006355,regulation of transcription, DNA-templated; GO:0010053,root epidermal cell differentiation; GO:0006351,transcription, DNA-templated; GO:000367…	Histone deacetylase domain	--	--	--
Cluster-26000.102992	1	9.49333	6.39667	12.9933	13.5533	7.27333	2310	--	hypothetical protein AQUCO_00100102v1 [Aquilegia coerulea]	KEA4_ARATH RecName: Full=K(+) efflux antiporter 4 {ECO:0000303|PubMed:11500563}; Short=AtKEA4 {ECO:0000303|PubMed:11500563}; Flags: Precursor;	A0A2G5F8X4_AQUCA SubName: Full=Uncharacterized protein {ECO:0000313|EMBL:PIA64386.1};	Predicted K+/H+-antiporter	GO:0016021,integral component of membrane; GO:0016020,membrane; GO:0022890,inorganic cation transmembrane transporter activity; GO:0015299,solute:proton antiporter activity; GO:0006813,potassium ion transport; GO:0003674,molecular_function; GO:0005215,transporter activity; GO:0022857,transmembrane transporter activity; GO:0008324,cation transmembrane transporter activity; GO:0015075,ion transmemb…	Sodium/hydrogen exchanger family	--	--	--
Cluster-26000.103064	1	3.07667	8.46	10.1833	7.73333	7.33	889	--	--	--	--	--	--	--	--	--	--
Cluster-26000.103092	1	0.906667	3.39333	5.03333	6.53667	2.50667	825	K05282 gibberellin-44 dioxygenase [EC:1.14.11.12] | (RefSeq) gibberellin 20 oxidase 1 (A)	2-oxoglutarate and Fe(II)-dependent oxygenase superfamily protein isoform 1 [Theobroma cacao]	GAO1B_WHEAT RecName: Full=Gibberellin 20 oxidase 1-B; EC=1.14.11.-; AltName: Full=GA 20-oxidase 1-B; AltName: Full=Gibberellin C-20 oxidase 1-B; AltName: Full=TaGA20ox1-B; Short=Ta20ox1B;	A0A061G1D6_THECC SubName: Full=2-oxoglutarate and Fe(II)-dependent oxygenase superfamily protein isoform 1 {ECO:0000313|EMBL:EOY23027.1};	Iron/ascorbate family oxidoreductases	GO:0046872,metal ion binding; GO:0016491,oxidoreductase activity; GO:0003674,molecular_function; GO:0005488,binding; GO:0043167,ion binding; GO:0043169,cation binding; GO:0003824,catalytic activity	--	--	--	--
Cluster-26000.103093	1	1.24333	4.79333	6.20667	9.6	2.31333	585	--	--	--	--	--	--	--	--	--	--
Cluster-26000.103190	1	0.323333	0.303333	0.623333	0.67	0.07	1874	--	Protein of unknown function DUF639 [Macleaya cordata]	--	A0A200QJY1_9MAGN SubName: Full=Uncharacterized protein {ECO:0000313|EMBL:OVA10742.1};	--	GO:0016021,integral component of membrane; GO:0005575,cellular_component; GO:0016020,membrane; GO:0031224,intrinsic component of membrane; GO:0044425,membrane part	--	--	--	--
Cluster-26000.103386	1	1.58333	3.91	2.78	3.73667	2.56667	3019	--	--	--	--	--	--	--	--	--	--
Cluster-26000.103444	1	1.87	3.87333	3.57	4.45	4.37	600	--	--	--	--	--	--	--	--	--	--
Cluster-26000.103455	1	0.123333	0.61	0.283333	1.83333	0.51	900	--	--	--	--	--	--	--	--	--	--
Cluster-26000.103456	1	12.6567	25.9067	20.16	40.21	20.1033	339	--	--	--	--	--	--	--	--	--	--
Cluster-26000.103586	1	0.806667	1.24667	0.743333	1.47	1.08333	1965	--	--	--	--	--	--	--	--	--	--
Cluster-26000.103710	1	0.603333	2.71333	3.41	4.20333	2.48	1928	K11665 chromatin-remodeling ATPase INO80 [EC:3.6.4.-] | (RefSeq) DNA helicase INO80 (A)	hypothetical protein AQUCO_10800017v1 [Aquilegia coerulea]	INO80_ARATH RecName: Full=DNA helicase INO80; Short=AtINO80; EC=3.6.4.12; AltName: Full=Putative DNA helicase INO80 complex homolog 1;	A0A2G5C4J3_AQUCA SubName: Full=Uncharacterized protein {ECO:0000313|EMBL:PIA25727.1};	SNF2 family DNA-dependent ATPase	GO:0031011,Ino80 complex; GO:0005524,ATP binding; GO:0016887,ATPase activity; GO:0003677,DNA binding; GO:0004386,helicase activity; GO:0006338,chromatin remodeling; GO:0016569,covalent chromatin modification; GO:0006281,DNA repair; GO:0006355,regulation of transcription, DNA-templated; GO:0006351,transcription, DNA-templated; GO:0000166,nucleotide binding; GO:0003674,molecular_function; GO:000548…	SNF2 family N-terminal domain	SNF2	TR	SNF2
Cluster-26000.103714	1	1.83667	2.88	3.45333	3.62667	2.17	1703	K11665 chromatin-remodeling ATPase INO80 [EC:3.6.4.-] | (RefSeq) DNA helicase INO80 (A)	hypothetical protein AQUCO_10800017v1 [Aquilegia coerulea]	INO80_ARATH RecName: Full=DNA helicase INO80; Short=AtINO80; EC=3.6.4.12; AltName: Full=Putative DNA helicase INO80 complex homolog 1;	A0A2G5C4J3_AQUCA SubName: Full=Uncharacterized protein {ECO:0000313|EMBL:PIA25727.1};	SNF2 family DNA-dependent ATPase	GO:0031011,Ino80 complex; GO:0005524,ATP binding; GO:0016887,ATPase activity; GO:0003677,DNA binding; GO:0004386,helicase activity; GO:0006338,chromatin remodeling; GO:0016569,covalent chromatin modification; GO:0006281,DNA repair; GO:0006355,regulation of transcription, DNA-templated; GO:0006351,transcription, DNA-templated; GO:0000166,nucleotide binding; GO:0003674,molecular_function; GO:000548…	SNF2 family N-terminal domain	SNF2	TR	SNF2
Cluster-26000.103715	1	0.77	1.10333	0.633333	1.38333	1.28667	1195	K11665 chromatin-remodeling ATPase INO80 [EC:3.6.4.-] | (RefSeq) DNA helicase INO80-like (A)	hypothetical protein AQUCO_10800017v1 [Aquilegia coerulea]	INO80_ARATH RecName: Full=DNA helicase INO80; Short=AtINO80; EC=3.6.4.12; AltName: Full=Putative DNA helicase INO80 complex homolog 1;	A0A2G5C4J3_AQUCA SubName: Full=Uncharacterized protein {ECO:0000313|EMBL:PIA25727.1};	SNF2 family DNA-dependent ATPase	GO:0031011,Ino80 complex; GO:0005524,ATP binding; GO:0016887,ATPase activity; GO:0003677,DNA binding; GO:0004386,helicase activity; GO:0006338,chromatin remodeling; GO:0016569,covalent chromatin modification; GO:0006281,DNA repair; GO:0006355,regulation of transcription, DNA-templated; GO:0006351,transcription, DNA-templated; GO:0000166,nucleotide binding; GO:0003674,molecular_function; GO:000548…	--	--	--	--
Cluster-26000.103958	1	0.476667	0.743333	0.72	1.02	0.433333	1362	K12178 COP9 signalosome complex subunit 4 | (RefSeq) COP9 signalosome complex subunit 4 (A)	PREDICTED: COP9 signalosome complex subunit 4 [Musa acuminata subsp. malaccensis]	CSN4_ARATH RecName: Full=COP9 signalosome complex subunit 4; Short=AtS4; Short=Signalosome subunit 4; AltName: Full=Constitutive photomorphogenesis protein 8; AltName: Full=Protein FUSCA 4;	M0U1P8_MUSAM SubName: Full=Uncharacterized protein {ECO:0000313|EnsemblPlants:GSMUA_Achr9P19410_001};	COP9 signalosome, subunit CSN4	GO:0008180,COP9 signalosome; GO:0005829,cytosol; GO:0043234,NA; GO:0007275,multicellular organism development; GO:0010971,positive regulation of G2/M transition of mitotic cell cycle; GO:0000338,protein deneddylation; GO:0009585,red, far-red light phototransduction; GO:0008150,biological_process; GO:0032501,multicellular organismal process; GO:0032502,developmental process; GO:0048856,anatomical …	--	--	--	--
Cluster-26000.103963	1	0.496667	0.343333	0.696667	1.06333	0.25	1745	--	CENP-B homolog protein 2-like [Helianthus annuus]	--	A0A2G2XPI8_CAPBA SubName: Full=Phospholipase D p1 {ECO:0000313|EMBL:PHT59359.1};	DNA-binding centromere protein B (CENP-B)	--	Tc5 transposase DNA-binding domain	--	--	--
Cluster-26000.103988	1	2.11	2.75	2.26	3.35333	1.65	3765	--	--	--	--	--	--	--	--	--	--
Cluster-26000.104049	1	0.0433333	0.516667	0.333333	0.44	0.16	2766	K12501 homogentisate solanesyltransferase [EC:2.5.1.117] | (RefSeq) uncharacterized protein LOC110621370 isoform X1 (A)	hypothetical protein AQUCO_02700439v1 [Aquilegia coerulea]	RSP5_CHLRE RecName: Full=Flagellar radial spoke protein 5 {ECO:0000303|PubMed:16507594}; EC=1.-.-.- {ECO:0000305};	A0A2G5D6W4_AQUCA SubName: Full=Uncharacterized protein {ECO:0000313|EMBL:PIA39250.1};	Voltage-gated shaker-like K+ channel, subunit beta/KCNAB	GO:0042995,cell projection; GO:0005737,cytoplasm; GO:0005856,cytoskeleton; GO:0016491,oxidoreductase activity; GO:0003674,molecular_function; GO:0003824,catalytic activity; GO:0005575,cellular_component; GO:0005623,cell; GO:0044464,cell part; GO:0005622,intracellular; GO:0044424,intracellular part; GO:0043226,organelle; GO:0043228,non-membrane-bounded organelle; GO:0043229,intracellular organelle…	Aldo/keto reductase family	--	--	--
Cluster-26000.104129	1	0.333333	0.553333	0.536667	4.72333	0.843333	483	K17471 sulfate transporter 3 | (RefSeq) probable sulfate transporter 3.4 (A)	hypothetical protein AQUCO_00100565v1 [Aquilegia coerulea]	SUT34_ARATH RecName: Full=Probable sulfate transporter 3.4;	A0A2G5FB50_AQUCA SubName: Full=Uncharacterized protein {ECO:0000313|EMBL:PIA65150.1};	Sulfate/bicarbonate/oxalate exchanger SAT-1 and related transporters (SLC26 family)	GO:0005887,integral component of plasma membrane; GO:0009506,plasmodesma; GO:0008271,secondary active sulfate transmembrane transporter activity; GO:0015116,sulfate transmembrane transporter activity; GO:0015293,symporter activity; GO:0003674,molecular_function; GO:0005215,transporter activity; GO:0022857,transmembrane transporter activity; GO:0015291,secondary active transmembrane transporter ac…	--	--	--	--
Cluster-26000.104359	1	2.01667	2.71667	2.18667	2.72333	1.27333	1670	--	type 2 ribosome-inactivating protein Nigrin l precursor [Sambucus nigra]	NIGB_SAMNI RecName: Full=Nigrin b; AltName: Full=Agglutinin V; AltName: Full=SNAV; Contains: RecName: Full=Nigrin b A chain; EC=3.2.2.22; AltName: Full=rRNA N-glycosidase; Contains: RecName: Full=Nigrin b B chain; Flags: Precursor;	Q8GT32_SAMNI RecName: Full=rRNA N-glycosidase {ECO:0000256|RuleBase:RU004915}; EC=3.2.2.22 {ECO:0000256|RuleBase:RU004915};	--	GO:0030246,carbohydrate binding; GO:0030598,rRNA N-glycosylase activity; GO:0090729,toxin activity; GO:0006952,defense response; GO:0017148,negative regulation of translation; GO:0003674,molecular_function; GO:0005488,binding; GO:0003824,catalytic activity; GO:0016787,hydrolase activity; GO:0016798,hydrolase activity, acting on glycosyl bonds; GO:0016799,hydrolase activity, hydrolyzing N-glycosyl…	Ricin-type beta-trefoil lectin domain	--	--	--
Cluster-26000.104364	1	0	0	0.943333	3.16667	0.106667	857	--	RecName: Full=Ribosome-inactivating protein PMRIPt; Contains: RecName: Full=PMRIPt A chain; AltName: Full=rRNA N-glycosidase; Contains: RecName: Full=Linker peptide; Contains: RecName: Full=PMRIPt B chain; Flags: Precursor AAF37219.1 ribosome inactivating protein RIPt [Polygonatum multiflorum]	RIPT_POLML RecName: Full=Ribosome-inactivating protein PMRIPt {ECO:0000303|PubMed:10785398}; Contains: RecName: Full=PMRIPt A chain {ECO:0000303|PubMed:10785398}; AltName: Full=rRNA N-glycosidase {ECO:0000255|RuleBase:RU004915, ECO:0000303|PubMed:10785398}; EC=3.2.2.22 {ECO:0000255|RuleBase:RU004915, ECO:0000269|PubMed:10785398}; Contains: RecName: Full=Linker peptide {ECO:0000303|PubMed:10785398…	O04072_SAMNI RecName: Full=rRNA N-glycosidase {ECO:0000256|RuleBase:RU004915}; EC=3.2.2.22 {ECO:0000256|RuleBase:RU004915};	--	GO:0030246,carbohydrate binding; GO:0030598,rRNA N-glycosylase activity; GO:0090729,toxin activity; GO:0006952,defense response; GO:0017148,negative regulation of translation; GO:0003674,molecular_function; GO:0005488,binding; GO:0003824,catalytic activity; GO:0016787,hydrolase activity; GO:0016798,hydrolase activity, acting on glycosyl bonds; GO:0016799,hydrolase activity, hydrolyzing N-glycosyl…	Ricin-type beta-trefoil lectin domain	--	--	--
Cluster-26000.104411	1	0.236667	0.49	0.346667	0.453333	0.28	2891	--	hypothetical protein AQUCO_00500524v1 [Aquilegia coerulea]	--	A0A2G5ESA6_AQUCA SubName: Full=Uncharacterized protein {ECO:0000313|EMBL:PIA58633.1};	--	--	--	--	--	--
Cluster-26000.104414	1	3.77	8.88667	8.53	10.65	6.99667	853	--	PREDICTED: uncharacterized protein LOC109152815 isoform X2 [Ipomoea nil]	--	--	--	--	Methyl-CpG binding domain	--	--	--
Cluster-26000.104458	1	7.41333	7.27667	7.9	13.8967	4.11333	987	K20280 trafficking protein particle complex subunit 5 | (RefSeq) uncharacterized protein LOC107921143 isoform X1 (A)	hypothetical protein Csa_2G334530 [Cucumis sativus]	--	A0A0A0LN32_CUCSA SubName: Full=Uncharacterized protein {ECO:0000313|EMBL:KGN62202.1};	--	--	Tetratricopeptide repeat	--	--	--
Cluster-26000.104607	1	3.95667	3.45	4.04667	4.72	1.87333	578	--	hypothetical protein AQUCO_01400943v1, partial [Aquilegia coerulea]	40G3_ORYSJ RecName: Full=Ricin B-like lectin R40G3 {ECO:0000305}; AltName: Full=Osr40g3 {ECO:0000303|PubMed:9265787};	A0A2G5DYX5_AQUCA SubName: Full=Uncharacterized protein {ECO:0000313|EMBL:PIA48724.1}; Flags: Fragment;	--	GO:0030246,carbohydrate binding; GO:0003674,molecular_function; GO:0005488,binding	--	--	--	--
Cluster-26000.104626	1	0.0933333	0.193333	0.0866667	0.286667	0.06	4712	K23877 xyloglucan O-acetyltransferase | (RefSeq) protein ALTERED XYLOGLUCAN 4-like (A)	hypothetical protein TSUD_409990 [Trifolium subterraneum]	--	A0A251RPE8_HELAN SubName: Full=Putative reverse transcriptase domain-containing protein {ECO:0000313|EMBL:OTF86222.1};	--	GO:0003964,RNA-directed DNA polymerase activity; GO:0003674,molecular_function; GO:0003824,catalytic activity; GO:0016740,transferase activity; GO:0016772,transferase activity, transferring phosphorus-containing groups; GO:0016779,nucleotidyltransferase activity; GO:0034061,DNA polymerase activity; GO:0140097,catalytic activity, acting on DNA	--	--	--	--
Cluster-26000.104646	1	1.31	20.6467	35.1667	61.51	20.4833	261	--	--	--	--	--	--	--	--	--	--
Cluster-26000.104655	1	1.6	42.94	58.4867	105.487	28.6733	698	--	--	--	--	--	--	--	--	--	--
Cluster-26000.104700	1	0.23	0.93	0.316667	1.49	0.29	1009	--	--	--	--	--	--	--	--	--	--
Cluster-26000.104757	1	0.333333	0.543333	1.05667	1.04	0.62	1789	--	--	--	--	--	--	--	--	--	--
Cluster-26000.104764	1	0.156667	0.42	0.246667	0.75	0.64	1818	--	--	--	--	--	--	--	--	--	--
Cluster-26000.104818	1	13.6767	8.52	12.5167	21.47	7.65	941	--	hypothetical protein AQUCO_02500308v1 [Aquilegia coerulea]	BH162_ARATH RecName: Full=Transcription factor bHLH162; AltName: Full=Basic helix-loop-helix protein 162; Short=AtbHLH162 {ECO:0000303|PubMed:14600211}; Short=bHLH 162; AltName: Full=bHLH transcription factor bHLH162;	A0A2G5DAE7_AQUCA SubName: Full=Uncharacterized protein {ECO:0000313|EMBL:PIA40505.1};	--	GO:0090575,RNA polymerase II transcription factor complex; GO:0003700,DNA-binding transcription factor activity; GO:0046983,protein dimerization activity; GO:0000977,RNA polymerase II regulatory region sequence-specific DNA binding; GO:0050832,defense response to fungus; GO:0006357,regulation of transcription by RNA polymerase II; GO:0006355,regulation of transcription, DNA-templated; GO:0006351,…	Helix-loop-helix DNA-binding domain	bHLH	TF	bHLH
Cluster-26000.104821	1	0.05	0.0733333	0.0766667	0.91	0.0933333	2566	--	--	--	--	--	--	--	--	--	--
Cluster-26000.104878	1	0.276667	0.37	1.94667	5.48333	0.483333	463	--	--	--	--	--	--	--	--	--	--
Cluster-26000.104880	1	0.35	1.32333	0.93	3.22	0	724	--	--	--	--	--	--	--	--	--	--
Cluster-26000.104906	1	0.296667	0.543333	0.483333	0.88	0.71	1605	K17604 zinc finger SWIM domain-containing protein 3 | (RefSeq) uncharacterized LOC107792641 (A)	PREDICTED: uncharacterized protein LOC104095672 [Nicotiana tomentosiformis]	--	A0A1S4A104_TOBAC SubName: Full=uncharacterized protein LOC107792641 {ECO:0000313|RefSeq:XP_016470362.1};	--	GO:0016021,integral component of membrane; GO:0008270,zinc ion binding; GO:0003674,molecular_function; GO:0005488,binding; GO:0046872,metal ion binding; GO:0043167,ion binding; GO:0043169,cation binding; GO:0046914,transition metal ion binding; GO:0005575,cellular_component; GO:0016020,membrane; GO:0031224,intrinsic component of membrane; GO:0044425,membrane part	MuDR family transposase	--	--	--
Cluster-26000.104988	1	0.786667	0.856667	1.42667	3.45333	0.34	1262	--	hypothetical protein AQUCO_05700158v1 [Aquilegia coerulea]	Y4554_ARATH RecName: Full=Uncharacterized protein At4g15545;	A0A2G5CG50_AQUCA SubName: Full=Uncharacterized protein {ECO:0000313|EMBL:PIA30264.1};	--	GO:0016021,integral component of membrane; GO:0005886,plasma membrane; GO:0022857,transmembrane transporter activity; GO:0003674,molecular_function; GO:0005215,transporter activity; GO:0005575,cellular_component; GO:0016020,membrane; GO:0031224,intrinsic component of membrane; GO:0044425,membrane part; GO:0005623,cell; GO:0044464,cell part; GO:0071944,cell periphery	--	--	--	--
Cluster-26000.105031	1	1.82333	1.74667	2.74333	3.10333	1.54	1120	--	--	--	--	--	--	--	--	--	--
Cluster-26000.105072	1	0.246667	0	0.09	1.04333	0.0566667	2711	K12818 ATP-dependent RNA helicase DHX8/PRP22 [EC:3.6.4.13] | (RefSeq) probable pre-mRNA-splicing factor ATP-dependent RNA helicase DEAH4 (A)	hypothetical protein AQUCO_01100242v1 [Aquilegia coerulea]	DEAH4_ARATH RecName: Full=Probable pre-mRNA-splicing factor ATP-dependent RNA helicase DEAH4 {ECO:0000305}; EC=3.6.4.13; AltName: Full=DEAH RNA helicase homolog PRP22 {ECO:0000305};	A0A2G5E6B9_AQUCA SubName: Full=Uncharacterized protein {ECO:0000313|EMBL:PIA51266.1};	DEAH-box RNA helicase	GO:0005737,cytoplasm; GO:0005730,nucleolus; GO:0005681,spliceosomal complex; GO:0005524,ATP binding; GO:0004004,ATP-dependent RNA helicase activity; GO:0003723,RNA binding; GO:0006397,mRNA processing; GO:0006396,RNA processing; GO:0008380,RNA splicing; GO:0000166,nucleotide binding; GO:0003674,molecular_function; GO:0005488,binding; GO:0008144,drug binding; GO:0017076,purine nucleotide binding; G…	Helicase associated domain (HA2)	--	--	--
Cluster-26000.105202	1	0.09	0.31	0.393333	0.413333	0.243333	3711	K06943 nucleolar GTP-binding protein | (RefSeq) uncharacterized protein LOC108835530 (A)	zinc finger protein [Macleaya cordata]	RNHX1_ARATH RecName: Full=Putative ribonuclease H protein At1g65750; EC=3.1.26.4;	A0A200QT72_9MAGN SubName: Full=Zinc finger protein {ECO:0000313|EMBL:OVA13649.1};	FOG: Reverse transcriptase	GO:0046872,metal ion binding; GO:0003676,nucleic acid binding; GO:0004523,RNA-DNA hybrid ribonuclease activity; GO:0003674,molecular_function; GO:0005488,binding; GO:0043167,ion binding; GO:0043169,cation binding; GO:0097159,organic cyclic compound binding; GO:1901363,heterocyclic compound binding; GO:0003824,catalytic activity; GO:0004518,nuclease activity; GO:0004519,endonuclease activity; GO:0…	Reverse transcriptase-like	--	--	--
Cluster-26000.105218	1	1.53333	21.36	64.5233	96.8767	15.4633	595	--	--	--	--	--	--	--	--	--	--
Cluster-26000.105269	1	0.516667	0.243333	0.793333	1.72	0.21	1057	K19984 exocyst complex component 5 | (RefSeq) uncharacterized protein LOC113272286 (A)	hypothetical protein AQUCO_00500314v1 [Aquilegia coerulea]	RSLE2_ORYSJ RecName: Full=Zinc finger BED domain-containing protein RICESLEEPER 2; AltName: Full=Transposase-like protein RICESLEEPER 2;	A0A2G5ERE1_AQUCA SubName: Full=Uncharacterized protein {ECO:0000313|EMBL:PIA58292.1};	Tam3-transposase (Ac family)	GO:0005634,nucleus; GO:0003700,DNA-binding transcription factor activity; GO:0046872,metal ion binding; GO:0046983,protein dimerization activity; GO:0000977,RNA polymerase II regulatory region sequence-specific DNA binding; GO:0009791,post-embryonic development; GO:0006357,regulation of transcription by RNA polymerase II; GO:0006351,transcription, DNA-templated; GO:0140110,transcription regulator…	Domain of unknown function (DUF4413)	--	--	--
Cluster-26000.105281	1	0.493333	0.803333	1.04333	0.993333	0.64	3899	K14175 (3S,6E)-nerolidol synthase [EC:4.2.3.48] | (RefSeq) (3S,6E)-nerolidol synthase 1-like (A)	hypothetical protein VITISV_032575 [Vitis vinifera]	--	A5C7C1_VITVI SubName: Full=Uncharacterized protein {ECO:0000313|EMBL:CAN84021.1};	FOG: Transposon-encoded proteins with TYA, reverse transcriptase, integrase domains in various combinations	GO:0003676,nucleic acid binding; GO:0004523,RNA-DNA hybrid ribonuclease activity; GO:0015074,DNA integration; GO:0003674,molecular_function; GO:0005488,binding; GO:0097159,organic cyclic compound binding; GO:1901363,heterocyclic compound binding; GO:0003824,catalytic activity; GO:0004518,nuclease activity; GO:0004519,endonuclease activity; GO:0004521,endoribonuclease activity; GO:0004540,ribonucl…	Integrase zinc binding domain	--	--	--
Cluster-26000.105312	1	0.236667	0.533333	0.493333	0.806667	0.58	1843	--	hypothetical protein AQUCO_02700405v1 [Aquilegia coerulea]	--	A0A2G5D6Q3_AQUCA SubName: Full=Uncharacterized protein {ECO:0000313|EMBL:PIA39196.1};	--	--	--	--	--	--
Cluster-26000.105319	1	0.263333	1.2	0.37	3.25667	1.03667	1524	--	--	--	--	--	--	--	--	--	--
Cluster-26000.105320	1	0.653333	0.663333	0.22	2.30333	0.44	1677	--	--	--	--	--	--	--	--	--	--
Cluster-26000.105604	1	1.54667	3.48	8.48667	7.63	0.2	1191	K06085 synovial sarcoma, X breakpoint 2 interacting protein | (RefSeq) afadin- and alpha-actinin-binding protein (A)	hypothetical protein AQUCO_09600022v1 [Aquilegia coerulea]	--	A0A2G5C4H7_AQUCA SubName: Full=Uncharacterized protein {ECO:0000313|EMBL:PIA26173.1};	--	--	Afadin- and alpha -actinin-Binding	--	--	--
Cluster-26000.105898	1	2.15333	5.86333	0.7	11.5167	1.81333	497	K22683 aspartyl protease family protein [EC:3.4.23.-] | (RefSeq) protein ASPARTIC PROTEASE IN GUARD CELL 1 (A)	hypothetical protein AQUCO_02700403v1 [Aquilegia coerulea]	7SBG2_SOYBN RecName: Full=Basic 7S globulin 2; AltName: Full=SBg7S; Short=Bg; Contains: RecName: Full=Basic 7S globulin 2 high kDa subunit; Contains: RecName: Full=Basic 7S globulin 2 low kDa subunit; Flags: Precursor;	A0A2G5DMS9_AQUCA SubName: Full=Uncharacterized protein {ECO:0000313|EMBL:PIA44799.1};	Aspartyl protease	GO:0004190,aspartic-type endopeptidase activity; GO:0045735,nutrient reservoir activity; GO:0030163,protein catabolic process; GO:0006508,proteolysis; GO:0003674,molecular_function; GO:0003824,catalytic activity; GO:0004175,endopeptidase activity; GO:0008233,peptidase activity; GO:0070011,peptidase activity, acting on L-amino acid peptides; GO:0016787,hydrolase activity; GO:0070001,aspartic-type …	Xylanase inhibitor C-terminal	--	--	--
Cluster-26000.105899	1	1.5	2.85667	0.736667	8.11	0.736667	930	K01381 saccharopepsin [EC:3.4.23.25] | (RefSeq) aspartic proteinase CDR1 (A)	hypothetical protein AQUCO_02700403v1 [Aquilegia coerulea]	7SB1_SOYBN RecName: Full=Basic 7S globulin; AltName: Full=SBg7S; Short=Bg; Contains: RecName: Full=Basic 7S globulin high kDa subunit; Contains: RecName: Full=Basic 7S globulin low kDa subunit; Flags: Precursor;	A0A2G5D6R2_AQUCA SubName: Full=Uncharacterized protein {ECO:0000313|EMBL:PIA39194.1};	Aspartyl protease	GO:0004190,aspartic-type endopeptidase activity; GO:0042802,identical protein binding; GO:0045735,nutrient reservoir activity; GO:0030163,protein catabolic process; GO:0006508,proteolysis; GO:0003674,molecular_function; GO:0003824,catalytic activity; GO:0004175,endopeptidase activity; GO:0008233,peptidase activity; GO:0070011,peptidase activity, acting on L-amino acid peptides; GO:0016787,hydrola…	Xylanase inhibitor N-terminal	--	--	--
Cluster-26000.105981	1	1.69333	5.24333	6.31333	10.0367	4.71333	1306	K06173 tRNA pseudouridine38-40 synthase [EC:5.4.99.12] | (RefSeq) tRNA pseudouridine synthase A (A)	hypothetical protein AQUCO_00600470v1 [Aquilegia coerulea]	--	A0A2G5EPS7_AQUCA RecName: Full=tRNA pseudouridine synthase {ECO:0000256|RuleBase:RU003792}; EC=5.4.99.- {ECO:0000256|RuleBase:RU003792};	Predicted pseudouridylate synthase	--	tRNA pseudouridine synthase	--	--	--
Cluster-26000.106006	1	0.13	0.39	0.736667	1.92	0.426667	2247	K23544 serine incorporator 1/3 | (RefSeq) probable serine incorporator (A)	hypothetical protein AQUCO_02000192v1 [Aquilegia coerulea]	LAX2_MEDTR RecName: Full=Auxin transporter-like protein 2; AltName: Full=AUX1-like protein 2; AltName: Full=MtLAX2;	A0A2G5DGF9_AQUCA SubName: Full=Uncharacterized protein {ECO:0000313|EMBL:PIA42573.1};	Tumor differentially expressed (TDE) protein	GO:0016021,integral component of membrane; GO:0005886,plasma membrane; GO:0015293,symporter activity; GO:0006865,amino acid transport; GO:0009734,auxin-activated signaling pathway; GO:0003674,molecular_function; GO:0005215,transporter activity; GO:0022857,transmembrane transporter activity; GO:0015291,secondary active transmembrane transporter activity; GO:0022804,active transmembrane transporter…	Serine incorporator (Serinc)	--	--	--
Cluster-26000.106007	1	0.1	0.353333	0.28	1.17333	0.433333	2519	K23544 serine incorporator 1/3 | (RefSeq) probable serine incorporator (A)	hypothetical protein AQUCO_02000192v1 [Aquilegia coerulea]	LAX2_MEDTR RecName: Full=Auxin transporter-like protein 2; AltName: Full=AUX1-like protein 2; AltName: Full=MtLAX2;	A0A2G5DGF9_AQUCA SubName: Full=Uncharacterized protein {ECO:0000313|EMBL:PIA42573.1};	Tumor differentially expressed (TDE) protein	GO:0016021,integral component of membrane; GO:0005886,plasma membrane; GO:0015293,symporter activity; GO:0006865,amino acid transport; GO:0009734,auxin-activated signaling pathway; GO:0003674,molecular_function; GO:0005215,transporter activity; GO:0022857,transmembrane transporter activity; GO:0015291,secondary active transmembrane transporter activity; GO:0022804,active transmembrane transporter…	--	--	--	--
Cluster-26000.106008	1	0	0.03	0.273333	0.373333	0.08	2969	K23544 serine incorporator 1/3 | (RefSeq) probable serine incorporator (A)	hypothetical protein AQUCO_02000192v1 [Aquilegia coerulea]	LAX2_MEDTR RecName: Full=Auxin transporter-like protein 2; AltName: Full=AUX1-like protein 2; AltName: Full=MtLAX2;	A0A2G5DGF9_AQUCA SubName: Full=Uncharacterized protein {ECO:0000313|EMBL:PIA42573.1};	Tumor differentially expressed (TDE) protein	GO:0016021,integral component of membrane; GO:0005886,plasma membrane; GO:0015293,symporter activity; GO:0006865,amino acid transport; GO:0009734,auxin-activated signaling pathway; GO:0003674,molecular_function; GO:0005215,transporter activity; GO:0022857,transmembrane transporter activity; GO:0015291,secondary active transmembrane transporter activity; GO:0022804,active transmembrane transporter…	--	--	--	--
Cluster-26000.106052	1	1.5	2.18	1.49	3.8	1.19333	672	--	--	--	--	--	--	--	--	--	--
Cluster-26000.106080	1	5.35333	6.83667	8.66333	8.68667	4.46333	948	K18443 golgi-specific brefeldin A-resistance guanine nucleotide exchange factor 1 | (RefSeq) ARF guanine-nucleotide exchange factor GNOM (A)	hypothetical protein AQUCO_04500153v1 [Aquilegia coerulea]	GNOM_ARATH RecName: Full=ARF guanine-nucleotide exchange factor GNOM; AltName: Full=Pattern formation protein EMB30; AltName: Full=Protein EMBRYO DEFECTIVE 30; AltName: Full=Protein MIZU-KUSSEI2; AltName: Full=Protein VASCULAR NETWORK 7;	A0A2G5CM93_AQUCA SubName: Full=Uncharacterized protein {ECO:0000313|EMBL:PIA32358.1};	Pattern-formation protein/guanine nucleotide exchange factor	GO:0005829,cytosol; GO:0005768,endosome; GO:0010008,endosome membrane; GO:0005886,plasma membrane; GO:0005802,trans-Golgi network; GO:0005086,ARF guanyl-nucleotide exchange factor activity; GO:0042802,identical protein binding; GO:0042803,protein homodimerization activity; GO:0010540,basipetal auxin transport; GO:0007155,cell adhesion; GO:0071555,cell wall organization; GO:0000911,cytokinesis by …	Guanine nucleotide exchange factor in Golgi transport N-terminal	--	--	--
Cluster-26000.106115	1	0.24	0.386667	0.206667	0.653333	0.206667	1888	--	--	--	--	--	--	--	--	--	--
Cluster-26000.106141	1	0.0466667	2.77333	2.05667	2.80333	2.39667	1658	--	--	--	--	--	--	--	--	--	--
Cluster-26000.106230	1	0.176667	0.733333	0.986667	2.01333	0.426667	1278	K11253 histone H3 | (RefSeq) histone H3.2-like (A)	hypothetical protein B456_003G041300 [Gossypium raimondii]	H33A_LILLO RecName: Full=Histone H3.3a; AltName: Full=Histone soH3-2; AltName: Full=Somatic-like histone H3-2;	A0A0D2RDR1_GOSRA SubName: Full=Uncharacterized protein {ECO:0000313|EMBL:KJB17320.1};	Histones H3 and H4	GO:0000786,nucleosome; GO:0005634,nucleus; GO:0003677,DNA binding; GO:0046982,protein heterodimerization activity; GO:0003674,molecular_function; GO:0003676,nucleic acid binding; GO:0005488,binding; GO:0097159,organic cyclic compound binding; GO:1901363,heterocyclic compound binding; GO:0005515,protein binding; GO:0046983,protein dimerization activity; GO:0005622,intracellular; GO:0005575,cellula…	--	--	--	--
Cluster-26000.106302	1	1.48333	1.98	5.19667	6.73667	2.20667	1586	K00767 nicotinate-nucleotide pyrophosphorylase (carboxylating) [EC:2.4.2.19] | (RefSeq) nicotinate-nucleotide pyrophosphorylase [carboxylating], chloroplastic (A)	hypothetical protein AQUCO_00900029v1 [Aquilegia coerulea]	NADC_ARATH RecName: Full=Nicotinate-nucleotide pyrophosphorylase [carboxylating], chloroplastic; EC=2.4.2.19; AltName: Full=Quinolinate phosphoribosyltransferase [decarboxylating]; Flags: Precursor;	A0A2G5EBK5_AQUCA SubName: Full=Uncharacterized protein {ECO:0000313|EMBL:PIA53139.1};	Quinolinate phosphoribosyl transferase	GO:0009507,chloroplast; GO:0004514,nicotinate-nucleotide diphosphorylase (carboxylating) activity; GO:0009435,NAD biosynthetic process; GO:0034213,quinolinate catabolic process; GO:0003674,molecular_function; GO:0003824,catalytic activity; GO:0016740,transferase activity; GO:0016757,transferase activity, transferring glycosyl groups; GO:0016763,transferase activity, transferring pentosyl groups; …	Quinolinate phosphoribosyl transferase, C-terminal domain	--	--	--
Cluster-26000.106432	1	1.14333	1.84667	1.42333	4.46333	0.64	3884	K22804 structural maintenance of chromosomes protein 6 | (RefSeq) structural maintenance of chromosomes protein 6B-like (A)	uncharacterized protein LOC110890731 [Helianthus annuus]	RNHX1_ARATH RecName: Full=Putative ribonuclease H protein At1g65750; EC=3.1.26.4;	A0A251SNJ1_HELAN SubName: Full=Putative RNA-directed DNA polymerase, eukaryota, Reverse transcriptase zinc-binding domain protein {ECO:0000313|EMBL:OTG00294.1};	FOG: Reverse transcriptase	GO:0046872,metal ion binding; GO:0003676,nucleic acid binding; GO:0004523,RNA-DNA hybrid ribonuclease activity; GO:0003674,molecular_function; GO:0005488,binding; GO:0043167,ion binding; GO:0043169,cation binding; GO:0097159,organic cyclic compound binding; GO:1901363,heterocyclic compound binding; GO:0003824,catalytic activity; GO:0004518,nuclease activity; GO:0004519,endonuclease activity; GO:0…	zinc-binding in reverse transcriptase	--	--	--
Cluster-26000.106452	1	1.22333	1.42667	0.723333	2.77333	1.77667	806	--	hypothetical protein AQUCO_01100248v1 [Aquilegia coerulea]	PP238_ARATH RecName: Full=Putative pentatricopeptide repeat-containing protein At3g16710, mitochondrial; Flags: Precursor;	A0A2G5E691_AQUCA SubName: Full=Uncharacterized protein {ECO:0000313|EMBL:PIA51275.1};	FOG: PPR repeat	GO:0005739,mitochondrion; GO:0004519,endonuclease activity; GO:0003723,RNA binding; GO:0080156,mitochondrial mRNA modification; GO:0006397,mRNA processing; GO:0003674,molecular_function; GO:0003824,catalytic activity; GO:0004518,nuclease activity; GO:0016787,hydrolase activity; GO:0016788,hydrolase activity, acting on ester bonds; GO:0003676,nucleic acid binding; GO:0005488,binding; GO:0097159,or…	PPR repeat family	--	--	--
Cluster-26000.106453	1	2.20667	3.53667	2.40333	5	3.73	470	--	--	--	--	--	--	PPR repeat family	--	--	--
Cluster-26000.106549	1	0.19	0.36	0.763333	1.38333	0.263333	1202	--	--	--	--	--	--	--	--	--	--
Cluster-26000.106564	1	0.206667	0.566667	0.653333	0.59	0.613333	2626	--	hypothetical protein VITISV_023130 [Vitis vinifera]	--	A5BUV0_VITVI SubName: Full=Uncharacterized protein {ECO:0000313|EMBL:CAN72720.1};	--	--	Domain of unknown function (DUF4283)	--	--	--
Cluster-26000.106712	1	1.26333	2.9	4.28333	5.41	2.28333	743	K13116 ATP-dependent RNA helicase DDX41 [EC:3.6.4.13] | (RefSeq) DEAD-box ATP-dependent RNA helicase 35-like (A)	PREDICTED: DEAD-box ATP-dependent RNA helicase 35-like [Malus domestica]	RH35A_ORYSJ RecName: Full=DEAD-box ATP-dependent RNA helicase 35A; EC=3.6.4.13;	A0A2I0B096_9ASPA SubName: Full=DEAD-box ATP-dependent RNA helicase 35 {ECO:0000313|EMBL:PKA61217.1}; EC=3.6.4.13 {ECO:0000313|EMBL:PKA61217.1};	DEAD-box protein abstrakt	GO:0071013,catalytic step 2 spliceosome; GO:0005737,cytoplasm; GO:0005730,nucleolus; GO:0005524,ATP binding; GO:0004004,ATP-dependent RNA helicase activity; GO:0003723,RNA binding; GO:0008270,zinc ion binding; GO:0010501,RNA secondary structure unwinding; GO:0000166,nucleotide binding; GO:0003674,molecular_function; GO:0005488,binding; GO:0008144,drug binding; GO:0017076,purine nucleotide binding…	DEAD/DEAH box helicase	--	--	--
Cluster-26000.106721	1	1.04333	2.91	1.84667	3.05	1.84	2004	K00387 sulfite oxidase [EC:1.8.3.1] | (RefSeq) sulfite oxidase-like (A)	hypothetical protein AQUCO_01100179v1 [Aquilegia coerulea]	SUOX_ARATH RecName: Full=Sulfite oxidase; EC=1.8.3.1; AltName: Full=Moco-containing protein AtMCP; Short=At-SO; Short=AtSOX;	A0A2G5E611_AQUCA SubName: Full=Uncharacterized protein {ECO:0000313|EMBL:PIA51156.1};	Sulfite oxidase, molybdopterin-binding component	GO:0005739,mitochondrion; GO:0005777,peroxisome; GO:0030151,molybdenum ion binding; GO:0008482,sulfite oxidase activity; GO:0015994,chlorophyll metabolic process; GO:0042128,nitrate assimilation; GO:0010477,response to sulfur dioxide; GO:0006790,sulfur compound metabolic process; GO:0003674,molecular_function; GO:0005488,binding; GO:0046872,metal ion binding; GO:0043167,ion binding; GO:0043169,ca…	Mo-co oxidoreductase dimerisation domain	--	--	--
Cluster-26000.106730	1	1.48333	7.12667	8.88	11.7867	8.90667	1110	--	hypothetical protein AQUCO_04200049v1 [Aquilegia coerulea]	--	A0A2G5CP17_AQUCA SubName: Full=Uncharacterized protein {ECO:0000313|EMBL:PIA33033.1};	Aspartyl protease	--	Tetratricopeptide repeat-like domain	--	--	--
Cluster-26000.106812	1	0.75	1.50333	1.45333	2.08333	1	3974	K23960 mRNA m6A methyltransferase non-catalytic subunit | (RefSeq) methyltransferase-like protein 1 (A)	hypothetical protein AQUCO_01300273v1 [Aquilegia coerulea]	METL1_ARATH RecName: Full=Methyltransferase-like protein 1; EC=2.1.1.-; AltName: Full=Protein EMBRYO DEFECTIVE 1691;	A0A2G5E0N1_AQUCA SubName: Full=Uncharacterized protein {ECO:0000313|EMBL:PIA49319.1};	Predicted N6-adenine methylase involved in transcription regulation	GO:0008168,methyltransferase activity; GO:0003676,nucleic acid binding; GO:0003674,molecular_function; GO:0003824,catalytic activity; GO:0016740,transferase activity; GO:0016741,transferase activity, transferring one-carbon groups; GO:0005488,binding; GO:0097159,organic cyclic compound binding; GO:1901363,heterocyclic compound binding	MT-A70	--	--	--
Cluster-26000.106868	1	3.22333	2.97667	4.46	5.25	2.70333	2140	--	hypothetical protein AQUCO_06000007v1 [Aquilegia coerulea]	--	A0A2G5CES6_AQUCA SubName: Full=Uncharacterized protein {ECO:0000313|EMBL:PIA29347.1};	--	--	Glycosyl hydrolases family 43	--	--	--
Cluster-26000.106891	1	0.306667	0.416667	0.723333	0.646667	0.406667	4350	K14508 regulatory protein NPR1 | (RefSeq) BTB/POZ domain and ankyrin repeat-containing protein NPR1 (A)	hypothetical protein AQUCO_02000445v1 [Aquilegia coerulea]	NPR1_ORYSI RecName: Full=BTB/POZ domain and ankyrin repeat-containing protein NPR1 {ECO:0000305}; Short=OsNPR1 {ECO:0000303|Ref.2}; AltName: Full=NPR1 homolog 1 {ECO:0000305}; Short=OsNH1 {ECO:0000303|PubMed:15986920};	A0A2G5DHK1_AQUCA SubName: Full=Uncharacterized protein {ECO:0000313|EMBL:PIA42991.1};	FOG: Ankyrin repeat	GO:0005737,cytoplasm; GO:0005634,nucleus; GO:0006952,defense response; GO:0006950,response to stress; GO:0008150,biological_process; GO:0050896,response to stimulus; GO:0005622,intracellular; GO:0005575,cellular_component; GO:0005623,cell; GO:0044424,intracellular part; GO:0044464,cell part; GO:0043231,intracellular membrane-bounded organelle; GO:0043226,organelle; GO:0043227,membrane-bounded org…	NPR1/NIM1 like defence protein C terminal	TRAF	TR	TRAF
Cluster-26000.106909	1	0	0.23	0.266667	0.29	0.0366667	3318	K22804 structural maintenance of chromosomes protein 6 | (RefSeq) structural maintenance of chromosomes protein 6B-like (A)	ribonuclease H, partial [Trifolium pratense]	RNHX1_ARATH RecName: Full=Putative ribonuclease H protein At1g65750; EC=3.1.26.4;	F4NCJ4_BETVU SubName: Full=Uncharacterized protein {ECO:0000313|EMBL:CCA66050.1};	FOG: Reverse transcriptase	GO:0046872,metal ion binding; GO:0003676,nucleic acid binding; GO:0004523,RNA-DNA hybrid ribonuclease activity; GO:0003674,molecular_function; GO:0005488,binding; GO:0043167,ion binding; GO:0043169,cation binding; GO:0097159,organic cyclic compound binding; GO:1901363,heterocyclic compound binding; GO:0003824,catalytic activity; GO:0004518,nuclease activity; GO:0004519,endonuclease activity; GO:0…	--	--	--	--
Cluster-26000.107053	1	2.92	9.16	9.19	8.79667	8.86667	762	--	--	--	--	--	--	--	--	--	--
Cluster-26000.107253	1	0	0.39	0.306667	0.653333	0.0133333	2153	--	hypothetical protein VITISV_029348 [Vitis vinifera]	--	A5ANF1_VITVI SubName: Full=Uncharacterized protein {ECO:0000313|EMBL:CAN82386.1};	--	--	--	--	--	--
Cluster-26000.107301	1	1.19667	1.97333	1.96667	5.62333	1.49	570	--	--	--	--	--	--	--	--	--	--
Cluster-26000.107385	1	1.1	1.66333	1.47333	2.28667	0.77	793	--	--	--	--	--	--	--	--	--	--
Cluster-26000.107411	1	0.296667	0.133333	0.313333	0.64	0.07	1859	K12447 UDP-sugar pyrophosphorylase [EC:2.7.7.64] | (RefSeq) uncharacterized protein LOC109127935 (A)	Integrase, catalytic core [Corchorus capsularis]	POLX_TOBAC RecName: Full=Retrovirus-related Pol polyprotein from transposon TNT 1-94; Includes: RecName: Full=Protease; EC=3.4.23.-; Includes: RecName: Full=Reverse transcriptase; EC=2.7.7.49; Includes: RecName: Full=Endonuclease;	A0A1R3GJB7_COCAP SubName: Full=Integrase, catalytic core {ECO:0000313|EMBL:OMO58188.1};	FOG: Transposon-encoded proteins with TYA, reverse transcriptase, integrase domains in various combinations	GO:0004190,aspartic-type endopeptidase activity; GO:0004519,endonuclease activity; GO:0003676,nucleic acid binding; GO:0003964,RNA-directed DNA polymerase activity; GO:0008270,zinc ion binding; GO:0015074,DNA integration; GO:0003674,molecular_function; GO:0003824,catalytic activity; GO:0004175,endopeptidase activity; GO:0008233,peptidase activity; GO:0070011,peptidase activity, acting on L-amino …	Reverse transcriptase (RNA-dependent DNA polymerase)	--	--	--
Cluster-26000.107466	1	0.95	0.41	0.57	4.23667	0.266667	1153	K00615 transketolase [EC:2.2.1.1] | (RefSeq) transketolase-1, chloroplastic isoform X1 (A)	PREDICTED: transketolase-1, chloroplastic isoform X1 [Tarenaya hassleriana]	TKTC_CRAPL RecName: Full=Transketolase, chloroplastic; Short=TK; EC=2.2.1.1; Flags: Fragment;	A0A1J3I6I9_NOCCA SubName: Full=Transketolase-1, chloroplastic {ECO:0000313|EMBL:JAU75541.1};	Transketolase	GO:0009507,chloroplast; GO:0046872,metal ion binding; GO:0004802,transketolase activity; GO:0008152,metabolic process; GO:0003674,molecular_function; GO:0005488,binding; GO:0043167,ion binding; GO:0043169,cation binding; GO:0003824,catalytic activity; GO:0016740,transferase activity; GO:0016744,transferase activity, transferring aldehyde or ketonic groups; GO:0008150,biological_process; GO:000562…	--	--	--	--
Cluster-26000.107503	1	0.746667	1.66333	2.71	2.92667	1.2	1125	--	--	--	--	--	--	--	--	--	--
Cluster-26000.107512	1	23.62	19.55	63.33	62.39	13.6033	244	--	--	--	--	--	--	--	--	--	--
Cluster-26000.107513	1	0.11	0.336667	0.773333	0.993333	0.316667	1639	--	--	--	--	--	--	C terminal SARAH domain of Mst1	--	--	--
Cluster-26000.107521	1	0.0833333	0.16	0.22	0.41	0.186667	3981	K13947 auxin efflux carrier family protein | (RefSeq) auxin efflux carrier component 5 (A)	hypothetical protein CDL15_Pgr010957 [Punica granatum]	PIN5_ARATH RecName: Full=Auxin efflux carrier component 5 {ECO:0000303|PubMed:15817418}; Short=AtPIN5 {ECO:0000303|PubMed:15817418};	A0A2I0HQD3_PUNGR SubName: Full=Uncharacterized protein {ECO:0000313|EMBL:PKI33486.1};	--	GO:0005783,endoplasmic reticulum; GO:0005789,endoplasmic reticulum membrane; GO:0016021,integral component of membrane; GO:0005886,plasma membrane; GO:0010329,auxin efflux transmembrane transporter activity; GO:0080161,auxin transmembrane transporter activity; GO:0010252,auxin homeostasis; GO:0009926,auxin polar transport; GO:0009734,auxin-activated signaling pathway; GO:0080162,intracellular aux…	--	--	--	--
Cluster-26000.107522	1	1.18333	1.59667	2.04	2.58	1.99333	775	K13947 auxin efflux carrier family protein | (RefSeq) auxin efflux carrier component 5 (A)	PREDICTED: auxin efflux carrier component 5 [Juglans regia]	PIN5_ARATH RecName: Full=Auxin efflux carrier component 5 {ECO:0000303|PubMed:15817418}; Short=AtPIN5 {ECO:0000303|PubMed:15817418};	A0A2I4EXP5_9ROSI SubName: Full=auxin efflux carrier component 5 {ECO:0000313|RefSeq:XP_018824175.1};	--	GO:0005783,endoplasmic reticulum; GO:0005789,endoplasmic reticulum membrane; GO:0016021,integral component of membrane; GO:0005886,plasma membrane; GO:0010329,auxin efflux transmembrane transporter activity; GO:0080161,auxin transmembrane transporter activity; GO:0010252,auxin homeostasis; GO:0009926,auxin polar transport; GO:0009734,auxin-activated signaling pathway; GO:0080162,intracellular aux…	--	--	--	--
Cluster-26000.107534	1	0.103333	0.306667	0.316667	0.306667	0.186667	3799	K15255 ATP-dependent DNA helicase PIF1 [EC:3.6.4.12] | (RefSeq) uncharacterized protein LOC101786894 (A)	PREDICTED: uncharacterized protein LOC103942593 [Pyrus x bretschneideri]	--	A0A2G5CV76_AQUCA RecName: Full=ATP-dependent DNA helicase {ECO:0000256|RuleBase:RU363044}; EC=3.6.4.12 {ECO:0000256|RuleBase:RU363044};	DNA helicase PIF1/RRM3	--	PIF1-like helicase	--	--	--
Cluster-26000.107615	1	1.21333	0.426667	1.64667	2.03	0.61	3987	K21777 G2/mitotic-specific cyclin-B, other | (RefSeq) G2/mitotic-specific cyclin-2-like (A)	hypothetical protein AQUCO_00700877v1 [Aquilegia coerulea]	CCNB2_MEDSA RecName: Full=G2/mitotic-specific cyclin-2; AltName: Full=B-like cyclin; AltName: Full=CycMs2; Flags: Fragment;	A0A2G5EM28_AQUCA SubName: Full=Uncharacterized protein {ECO:0000313|EMBL:PIA56826.1};	Cyclin B and related kinase-activating proteins	GO:0005634,nucleus; GO:0007049,cell cycle; GO:0051301,cell division; GO:0008150,biological_process; GO:0009987,cellular process; GO:0005622,intracellular; GO:0005575,cellular_component; GO:0005623,cell; GO:0043231,intracellular membrane-bounded organelle; GO:0043226,organelle; GO:0043227,membrane-bounded organelle; GO:0043229,intracellular organelle; GO:0044424,intracellular part; GO:0044464,cell…	Cyclin, N-terminal domain	--	--	--
Cluster-26000.107674	1	4.65667	3.89667	3.62667	8.72333	3.43667	444	--	--	--	--	--	--	--	--	--	--
Cluster-26000.107693	1	0.01	1.3	0.683333	3.65	0.503333	2114	K23325 transducin beta-like protein 2 | (Kazusa) Lj1g3v2580890.1; - (A)	hypothetical protein AQUCO_01300610v1 [Aquilegia coerulea]	PWP2_ARATH RecName: Full=Periodic tryptophan protein 2 {ECO:0000303|PubMed:19929880}; Short=AtPWP2 {ECO:0000303|PubMed:19929880};	A0A2G5E2K1_AQUCA SubName: Full=Uncharacterized protein {ECO:0000313|EMBL:PIA49984.1};	WD40 repeat protein	GO:0080008,Cul4-RING E3 ubiquitin ligase complex; GO:0005730,nucleolus; GO:0005634,nucleus; GO:0034388,Pwp2p-containing subcomplex of 90S preribosome; GO:0032040,small-subunit processome; GO:0030515,snoRNA binding; GO:0009553,embryo sac development; GO:0000462,maturation of SSU-rRNA from tricistronic rRNA transcript (SSU-rRNA, 5.8S rRNA, LSU-rRNA); GO:0010119,regulation of stomatal movement; GO:0…	WD domain, G-beta repeat	--	--	--
Cluster-26000.107828	1	0.14	0.596667	0.613333	0.996667	0.62	5591	K05387 glutamate receptor, ionotropic, plant | (RefSeq) glutamate receptor 3.2-like (A)	hypothetical protein AQUCO_01500318v1 [Aquilegia coerulea]	GLR32_ARATH RecName: Full=Glutamate receptor 3.2; Short=AtGluR2; AltName: Full=Ligand-gated ion channel 3.2; Flags: Precursor;	A0A2G5DT54_AQUCA RecName: Full=Glutamate receptor {ECO:0000256|PIRNR:PIRNR037090};	Glutamate-gated kainate-type ion channel receptor subunit GluR5 and related subunits	GO:0016021,integral component of membrane; GO:0005622,intracellular; GO:0005886,plasma membrane; GO:0005262,calcium channel activity; GO:0008066,glutamate receptor activity; GO:0004970,ionotropic glutamate receptor activity; GO:0006816,calcium ion transport; GO:0019722,calcium-mediated signaling; GO:0071230,cellular response to amino acid stimulus; GO:0003674,molecular_function; GO:0046873,metal …	Ligand-gated ion channel	--	--	--
Cluster-26000.107840	1	0.54	1.56333	0.81	1.93333	0.98	1053	--	--	--	--	--	--	--	--	--	--
Cluster-26000.107963	1	2.73	8.6	8.63667	14.1767	8.67333	439	--	--	--	--	--	--	--	--	--	--
Cluster-26000.108006	1	0.776667	2.28333	2.63667	3.01	2.60333	1771	--	--	--	--	--	--	--	--	--	--
Cluster-26000.108053	1	0.356667	2.47	2.51333	4.66333	1.72667	597	--	--	--	--	--	--	--	--	--	--
Cluster-26000.108066	1	2.12333	3.48	4.97667	4.60333	4.25667	1193	--	--	--	--	--	--	--	--	--	--
Cluster-26000.108149	1	1.63	1.49667	1.76	2.60333	0.666667	873	--	--	--	--	--	--	--	--	--	--
Cluster-26000.108319	1	0.186667	3.26333	3.05333	4.48667	4.52	865	K06877 DEAD/DEAH box helicase domain-containing protein | (RefSeq) uncharacterized protein LOC100821154 (A)	hypothetical protein AQUCO_00600395v1 [Aquilegia coerulea]	--	A0A2G5EPI4_AQUCA SubName: Full=Uncharacterized protein {ECO:0000313|EMBL:PIA57639.1};	Predicted ATP-dependent RNA helicase	--	--	--	--	--
Cluster-26000.108328	1	0.33	7.9	10.51	27.9267	7.88667	1246	K23570 ER membrane protein complex subunit 10 | (RefSeq) ER membrane protein complex subunit 10 (A)	hypothetical protein AQUCO_03700249v1 [Aquilegia coerulea]	--	A0A2G5CU80_AQUCA SubName: Full=Uncharacterized protein {ECO:0000313|EMBL:PIA34836.1};	Uncharacterized conserved protein	--	--	--	--	--
Cluster-26000.108334	1	0.323333	0.373333	0.643333	1.36667	0.216667	1144	--	--	--	--	--	--	--	--	--	--
Cluster-26000.108347	1	0.653333	0.59	0.923333	1.28	0.61	1279	--	--	--	--	--	--	--	--	--	--
Cluster-26000.108412	1	0.383333	0.95	0.906667	1.07	0.576667	1340	--	--	--	--	--	--	--	--	--	--
Cluster-26000.108448	1	11.2133	17.0267	15.8767	22.0267	19.6433	460	--	--	--	--	--	--	--	--	--	--
Cluster-26000.108560	1	0.666667	0.623333	0.52	5.44	1.71667	531	--	--	--	--	--	--	--	--	--	--
Cluster-26000.108569	1	0	0.206667	0.0633333	1.27333	0.136667	1783	--	--	--	--	--	--	--	--	--	--
Cluster-26000.108629	1	0	3.4	6.53333	13.6467	1.45333	545	--	--	--	--	--	--	--	--	--	--
Cluster-26000.108660	1	0.0666667	0.0566667	0.0766667	0.18	0.0966667	8154	K01687 dihydroxy-acid dehydratase [EC:4.2.1.9] | (RefSeq) dihydroxy-acid dehydratase, chloroplastic (A)	retrotransposon-related protein [Trifolium pratense]	ILVD_ARATH RecName: Full=Dihydroxy-acid dehydratase, chloroplastic {ECO:0000255|HAMAP-Rule:MF_00012}; Short=AtDHAD {ECO:0000305}; Short=DAD {ECO:0000255|HAMAP-Rule:MF_00012}; EC=4.2.1.9 {ECO:0000255|HAMAP-Rule:MF_00012}; Flags: Precursor;	A5B3I2_VITVI SubName: Full=Uncharacterized protein {ECO:0000313|EMBL:CAN65188.1};	FOG: Transposon-encoded proteins with TYA, reverse transcriptase, integrase domains in various combinations	GO:0009507,chloroplast; GO:0009570,chloroplast stroma; GO:0009536,plastid; GO:0051539,4 iron, 4 sulfur cluster binding; GO:0005507,copper ion binding; GO:0004160,dihydroxy-acid dehydratase activity; GO:0016836,hydro-lyase activity; GO:0009082,branched-chain amino acid biosynthetic process; GO:0009553,embryo sac development; GO:0009097,isoleucine biosynthetic process; GO:0009555,pollen development…	Reverse transcriptase (RNA-dependent DNA polymerase)	--	--	--
Cluster-26000.108743	1	0.05	0.283333	0.9	0.696667	0.0233333	2757	K17604 zinc finger SWIM domain-containing protein 3 | (RefSeq) protein FAR1-RELATED SEQUENCE 5-like (A)	hypothetical protein AQUCO_09500021v1 [Aquilegia coerulea]	FRS5_ARATH RecName: Full=Protein FAR1-RELATED SEQUENCE 5;	A0A2G5C4R8_AQUCA SubName: Full=Uncharacterized protein {ECO:0000313|EMBL:PIA26266.1};	--	GO:0005634,nucleus; GO:0008270,zinc ion binding; GO:0006355,regulation of transcription, DNA-templated; GO:0003674,molecular_function; GO:0005488,binding; GO:0046872,metal ion binding; GO:0043167,ion binding; GO:0043169,cation binding; GO:0046914,transition metal ion binding; GO:0008152,metabolic process; GO:0006139,nucleobase-containing compound metabolic process; GO:0006351,transcription, DNA-t…	FAR1 DNA-binding domain	FAR1	TF	FAR1
Cluster-26000.108745	1	0.13	1.11333	1.61333	1.53333	0.66	2376	K17604 zinc finger SWIM domain-containing protein 3 | (RefSeq) protein FAR1-RELATED SEQUENCE 5-like isoform X1 (A)	hypothetical protein AQUCO_09500021v1 [Aquilegia coerulea]	FRS5_ARATH RecName: Full=Protein FAR1-RELATED SEQUENCE 5;	A0A2G5C4R8_AQUCA SubName: Full=Uncharacterized protein {ECO:0000313|EMBL:PIA26266.1};	--	GO:0005634,nucleus; GO:0008270,zinc ion binding; GO:0006355,regulation of transcription, DNA-templated; GO:0003674,molecular_function; GO:0005488,binding; GO:0046872,metal ion binding; GO:0043167,ion binding; GO:0043169,cation binding; GO:0046914,transition metal ion binding; GO:0008152,metabolic process; GO:0006139,nucleobase-containing compound metabolic process; GO:0006351,transcription, DNA-t…	FAR1 DNA-binding domain	FAR1	TF	FAR1
Cluster-26000.108824	1	0.386667	1.30667	1.22333	1.08667	0.783333	1467	--	--	--	--	--	--	--	--	--	--
Cluster-26000.108884	1	0.37	1.85667	2.08333	2.26667	1.59	1240	--	--	--	--	--	--	--	--	--	--
Cluster-26000.108966	1	0.59	0.56	1.30333	1.40667	0.433333	1374	K13146 integrator complex subunit 9 | (RefSeq) integrator complex subunit 9 homolog isoform X1 (A)	hypothetical protein AQUCO_03400191v1 [Aquilegia coerulea]	--	A0A2G5CXV3_AQUCA SubName: Full=Uncharacterized protein {ECO:0000313|EMBL:PIA36111.1};	Predicted cleavage and polyadenylation specificity factor (CPSF subunit)	--	--	--	--	--
Cluster-26000.109016	1	0.143333	0.193333	0.323333	0.423333	0.476667	2758	K01188 beta-glucosidase [EC:3.2.1.21] | (RefSeq) beta-glucosidase 32 (A)	hypothetical protein AQUCO_01500030v1 [Aquilegia coerulea]	BGL32_ORYSJ RecName: Full=Beta-glucosidase 32; Short=Os9bglu32; EC=3.2.1.21; Flags: Precursor;	A0A2G5DSJ5_AQUCA SubName: Full=Uncharacterized protein {ECO:0000313|EMBL:PIA46227.1};	Beta-glucosidase, lactase phlorizinhydrolase, and related proteins	GO:0008422,beta-glucosidase activity; GO:0102483,scopolin beta-glucosidase activity; GO:0005975,carbohydrate metabolic process; GO:1901657,glycosyl compound metabolic process; GO:0003674,molecular_function; GO:0003824,catalytic activity; GO:0004553,hydrolase activity, hydrolyzing O-glycosyl compounds; GO:0015926,glucosidase activity; GO:0016787,hydrolase activity; GO:0016798,hydrolase activity, a…	--	--	--	--
Cluster-26000.109029	1	0.293333	0.333333	0.25	0.586667	0.313333	4420	K03006 DNA-directed RNA polymerase II subunit RPB1 [EC:2.7.7.6] | (RefSeq) LOW QUALITY PROTEIN: DNA-directed RNA polymerase II subunit 1-like (A)	hypothetical protein CQW23_22874 [Capsicum baccatum]	POLX_TOBAC RecName: Full=Retrovirus-related Pol polyprotein from transposon TNT 1-94; Includes: RecName: Full=Protease; EC=3.4.23.-; Includes: RecName: Full=Reverse transcriptase; EC=2.7.7.49; Includes: RecName: Full=Endonuclease;	A0A2G2W247_CAPBA SubName: Full=Uncharacterized protein {ECO:0000313|EMBL:PHT39301.1};	FOG: Transposon-encoded proteins with TYA, reverse transcriptase, integrase domains in various combinations	GO:0004190,aspartic-type endopeptidase activity; GO:0004519,endonuclease activity; GO:0003676,nucleic acid binding; GO:0003964,RNA-directed DNA polymerase activity; GO:0008270,zinc ion binding; GO:0015074,DNA integration; GO:0003674,molecular_function; GO:0003824,catalytic activity; GO:0004175,endopeptidase activity; GO:0008233,peptidase activity; GO:0070011,peptidase activity, acting on L-amino …	Integrase core domain	--	--	--
Cluster-26000.109181	1	9.51333	19.6567	23.39	24.4633	25.6267	1072	K18156 mitochondrial inner membrane protease ATP23 [EC:3.4.24.-] | (RefSeq) mitochondrial inner membrane protease ATP23 (A)	PREDICTED: mitochondrial inner membrane protease ATP23 [Ziziphus jujuba]	--	B9SLT5_RICCO RecName: Full=Mitochondrial inner membrane protease ATP23 {ECO:0000256|RuleBase:RU364057}; EC=3.4.24.- {ECO:0000256|RuleBase:RU364057};	Ku70-binding protein	GO:0046872,metal ion binding; GO:0004222,metalloendopeptidase activity; GO:0003674,molecular_function; GO:0005488,binding; GO:0043167,ion binding; GO:0043169,cation binding; GO:0003824,catalytic activity; GO:0004175,endopeptidase activity; GO:0008237,metallopeptidase activity; GO:0008233,peptidase activity; GO:0070011,peptidase activity, acting on L-amino acid peptides; GO:0016787,hydrolase activ…	Peptidase M76 family	--	--	--
Cluster-26000.109266	1	32.48	15.4767	32.9333	36.13	14.15	499	K11838 ubiquitin carboxyl-terminal hydrolase 7 [EC:3.4.19.12] | (RefSeq) ubiquitin carboxyl-terminal hydrolase 12-like isoform X1 (A)	hypothetical protein AQUCO_00900614v1 [Aquilegia coerulea]	UBP12_ARATH RecName: Full=Ubiquitin carboxyl-terminal hydrolase 12; EC=3.4.19.12; AltName: Full=Deubiquitinating enzyme 12; Short=AtUBP12; AltName: Full=Ubiquitin thioesterase 12; AltName: Full=Ubiquitin-specific-processing protease 12;	A0A2G5EF28_AQUCA SubName: Full=Uncharacterized protein {ECO:0000313|EMBL:PIA54177.1};	Ubiquitin carboxyl-terminal hydrolase	GO:0005737,cytoplasm; GO:0005829,cytosol; GO:0005634,nucleus; GO:0004843,thiol-dependent ubiquitin-specific protease activity; GO:0009867,jasmonic acid mediated signaling pathway; GO:0016579,protein deubiquitination; GO:0006511,ubiquitin-dependent protein catabolic process; GO:0003674,molecular_function; GO:0003824,catalytic activity; GO:0008234,cysteine-type peptidase activity; GO:0036459,thiol-…	MATH domain	--	--	--
Cluster-26000.109341	1	2.24333	3.53	2.99667	8.99	3.52333	3343	K13217 pre-mRNA-processing factor 39 | (RefSeq) uncharacterized protein LOC114183870 isoform X1 (A)	hypothetical protein VITISV_012765 [Vitis vinifera]	POLX_TOBAC RecName: Full=Retrovirus-related Pol polyprotein from transposon TNT 1-94; Includes: RecName: Full=Protease; EC=3.4.23.-; Includes: RecName: Full=Reverse transcriptase; EC=2.7.7.49; Includes: RecName: Full=Endonuclease;	A5B460_VITVI SubName: Full=Uncharacterized protein {ECO:0000313|EMBL:CAN60930.1};	FOG: Transposon-encoded proteins with TYA, reverse transcriptase, integrase domains in various combinations	GO:0004190,aspartic-type endopeptidase activity; GO:0004519,endonuclease activity; GO:0003676,nucleic acid binding; GO:0003964,RNA-directed DNA polymerase activity; GO:0008270,zinc ion binding; GO:0015074,DNA integration; GO:0003674,molecular_function; GO:0003824,catalytic activity; GO:0004175,endopeptidase activity; GO:0008233,peptidase activity; GO:0070011,peptidase activity, acting on L-amino …	--	--	--	--
Cluster-26000.109710	1	1.31333	1.93667	1.94333	4.88333	2.49667	1004	--	--	--	--	--	--	--	--	--	--
Cluster-26000.109832	1	1	10.9	4.66	10.8	6.59333	586	--	--	--	--	--	--	--	--	--	--
Cluster-26000.10998	1	0	0.866667	0.566667	1.36	0.14	1371	--	--	--	--	--	--	--	--	--	--
Cluster-26000.110001	1	0.0766667	0.596667	0.526667	0.696667	0.2	2903	--	--	--	--	--	--	--	--	--	--
Cluster-26000.110101	1	0.24	0.376667	0.196667	0.473333	0.24	3112	K17783 mitochondrial FAD-linked sulfhydryl oxidase [EC:1.8.3.2] | (RefSeq) uncharacterized protein LOC109211249 isoform X1 (A)	Reverse transcriptase zinc-binding domain [Macleaya cordata]	--	A0A200Q5B2_9MAGN SubName: Full=Reverse transcriptase zinc-binding domain {ECO:0000313|EMBL:OVA05651.1};	--	GO:0003964,RNA-directed DNA polymerase activity; GO:0003674,molecular_function; GO:0003824,catalytic activity; GO:0016740,transferase activity; GO:0016772,transferase activity, transferring phosphorus-containing groups; GO:0016779,nucleotidyltransferase activity; GO:0034061,DNA polymerase activity; GO:0140097,catalytic activity, acting on DNA	--	--	--	--
Cluster-26000.110152	1	1.20667	3.81667	11.5233	11	2.04	405	--	--	--	--	--	--	--	--	--	--
Cluster-26000.110171	1	6.19	11.6933	5.39333	13.6433	5.90667	2508	K20606 mitogen-activated protein kinase kinase kinase ANP1 [EC:2.7.11.25] | (RefSeq) receptor-like serine/threonine-protein kinase SD1-7 isoform X1 (A)	hypothetical protein AQUCO_00500573v1 [Aquilegia coerulea]	CRK25_ARATH RecName: Full=Cysteine-rich receptor-like protein kinase 25; Short=Cysteine-rich RLK25; EC=2.7.11.-; Flags: Precursor;	A0A2G5ESJ9_AQUCA SubName: Full=Uncharacterized protein {ECO:0000313|EMBL:PIA58721.1};	--	GO:0016021,integral component of membrane; GO:0005886,plasma membrane; GO:0005524,ATP binding; GO:0004674,protein serine/threonine kinase activity; GO:0042742,defense response to bacterium; GO:0006468,protein phosphorylation; GO:0000166,nucleotide binding; GO:0003674,molecular_function; GO:0005488,binding; GO:0008144,drug binding; GO:0017076,purine nucleotide binding; GO:0030554,adenyl nucleotide…	Protein tyrosine kinase	--	--	--
Cluster-26000.110199	1	3.28	8.47333	3.73	12.1433	8.43	1926	K04688 ribosomal protein S6 kinase beta [EC:2.7.11.1] | (RefSeq) serine/threonine-protein kinase AtPK2/AtPK19-like (A)	hypothetical protein AQUCO_00200388v1 [Aquilegia coerulea]	KPK2_ARATH RecName: Full=Serine/threonine-protein kinase AtPK2/AtPK19; EC=2.7.11.1; AltName: Full=Ribosomal-protein S6 kinase homolog 2;	A0A2G5F2W7_AQUCA SubName: Full=Uncharacterized protein {ECO:0000313|EMBL:PIA62353.1};	Ribosomal protein S6 kinase and related proteins	GO:0005737,cytoplasm; GO:0005634,nucleus; GO:0005524,ATP binding; GO:0016301,kinase activity; GO:0004672,protein kinase activity; GO:0004674,protein serine/threonine kinase activity; GO:0035556,intracellular signal transduction; GO:0045727,positive regulation of translation; GO:0006468,protein phosphorylation; GO:0009409,response to cold; GO:0009408,response to heat; GO:0009651,response to salt s…	Protein kinase domain	--	--	--
Cluster-26000.110267	1	0.196667	0.71	0.186667	1.1	0.32	3812	--	hypothetical protein AQUCO_01300826v1 [Aquilegia coerulea]	ADLO1_ARATH RecName: Full=Protein ARABIDILLO 1; AltName: Full=F-box only protein 5;	A0A2G5E3L7_AQUCA SubName: Full=Uncharacterized protein {ECO:0000313|EMBL:PIA50344.1};	--	GO:0005737,cytoplasm; GO:0005634,nucleus; GO:0008134,transcription factor binding; GO:0048527,lateral root development; GO:0005515,protein binding; GO:0003674,molecular_function; GO:0005488,binding; GO:0007275,multicellular organism development; GO:0008150,biological_process; GO:0009791,post-embryonic development; GO:0022622,root system development; GO:0032501,multicellular organismal process; GO…	Armadillo/beta-catenin-like repeat	--	--	--
Cluster-26000.110271	1	12.7833	6.60333	14.3967	18.9933	7.06667	1354	K20728 vegetative storage protein 2 | (RefSeq) vegetative storage protein 2-like (A)	Acid phosphatase (Class B) [Macleaya cordata]	PPA1_SOLLC RecName: Full=Acid phosphatase 1; EC=3.1.3.2; AltName: Full=Apase-1(1); Flags: Precursor;	A0A200QDP3_9MAGN SubName: Full=Acid phosphatase (Class B) {ECO:0000313|EMBL:OVA08614.1};	--	GO:0003993,acid phosphatase activity; GO:0003674,molecular_function; GO:0003824,catalytic activity; GO:0016787,hydrolase activity; GO:0016788,hydrolase activity, acting on ester bonds; GO:0016791,phosphatase activity; GO:0042578,phosphoric ester hydrolase activity	HAD superfamily, subfamily IIIB (Acid phosphatase)	--	--	--
Cluster-26000.110414	1	0.243333	0.69	0.323333	0.54	0.09	3079	K16578 CLIP-associating protein 1/2 | (RefSeq) CLIP-associated protein-like (A)	hypothetical protein VITISV_015869 [Vitis vinifera]	--	A5AX59_VITVI SubName: Full=Uncharacterized protein {ECO:0000313|EMBL:CAN60702.1};	FOG: Reverse transcriptase	GO:0005524,ATP binding; GO:0003824,catalytic activity; GO:0003676,nucleic acid binding; GO:0015074,DNA integration; GO:0000166,nucleotide binding; GO:0003674,molecular_function; GO:0005488,binding; GO:0008144,drug binding; GO:0017076,purine nucleotide binding; GO:0030554,adenyl nucleotide binding; GO:0032553,ribonucleotide binding; GO:0032555,purine ribonucleotide binding; GO:0032559,adenyl ribon…	--	--	--	--
Cluster-26000.110474	1	1.51	5.72	5.78667	5.99	4.35667	1377	--	PREDICTED: phosphoglycerate mutase-like protein AT74 [Nelumbo nucifera]	AT74_ARATH RecName: Full=Phosphoglycerate mutase-like protein AT74 {ECO:0000305}; Short=At-74 {ECO:0000303|PubMed:15737980};	A0A1U7ZT46_NELNU SubName: Full=phosphoglycerate mutase-like protein AT74 {ECO:0000313|RefSeq:XP_010255254.1};	--	GO:0005829,cytosol; GO:0016791,phosphatase activity; GO:0005975,carbohydrate metabolic process; GO:0003674,molecular_function; GO:0003824,catalytic activity; GO:0016787,hydrolase activity; GO:0016788,hydrolase activity, acting on ester bonds; GO:0042578,phosphoric ester hydrolase activity; GO:0008152,metabolic process; GO:0008150,biological_process; GO:0044238,primary metabolic process; GO:007170…	Histidine phosphatase superfamily (branch 1)	--	--	--
Cluster-26000.110673	1	0.566667	7.38667	7.57667	6.98	1.94333	771	--	--	--	--	--	--	--	--	--	--
Cluster-26000.110716	1	2.00333	7.65333	8.07333	18.5233	8.33	509	--	--	--	--	--	--	--	--	--	--
Cluster-26000.110717	1	3.36333	13.8	16.29	44.8633	16.38	520	--	--	--	--	--	--	--	--	--	--
Cluster-26000.110754	1	0.0433333	0.496667	0.713333	1.9	0.196667	1443	K09422 transcription factor MYB, plant | (RefSeq) transcription factor MYB44 (A)	R2R3-MYB transcription factor MYB13 [Epimedium sagittatum]	MYB73_ARATH RecName: Full=Transcription factor MYB73 {ECO:0000303|PubMed:11597504}; AltName: Full=Myb-related protein 73 {ECO:0000303|PubMed:11597504}; Short=AtMYB73 {ECO:0000303|PubMed:11597504};	H9XUG3_9MAGN SubName: Full=R2R3-MYB transcription factor MYB13 {ECO:0000313|EMBL:AFH03065.1};	Transcription factor, Myb superfamily	GO:0005634,nucleus; GO:0003700,DNA-binding transcription factor activity; GO:0000981,DNA-binding transcription factor activity, RNA polymerase II-specific; GO:0043565,sequence-specific DNA binding; GO:0001135,RNA polymerase II transcription regulator recruiting activity; GO:0044212,transcription regulatory region DNA binding; GO:0030154,cell differentiation; GO:0019760,glucosinolate metabolic pro…	Myb-like DNA-binding domain	MYB	TF	MYB->MYB
Cluster-26000.110799	1	19.0167	52.93	4.79667	82.73	26.9133	310	--	--	--	--	--	--	--	--	--	--
Cluster-26000.110835	1	38.4567	22.8833	39.4	41.9567	15.0767	592	--	--	--	--	--	--	--	--	--	--
Cluster-26000.110850	1	2.04	7	7.08333	11.0967	6.27333	1585	--	--	--	--	--	--	--	--	--	--
Cluster-26000.110855	1	1.68	4.37667	3.65	4.59	3.30333	2437	K03294 basic amino acid/polyamine antiporter, APA family | (RefSeq) cationic amino acid transporter 1-like (A)	PREDICTED: uncharacterized mitochondrial protein AtMg00810-like [Ricinus communis]	POLX_TOBAC RecName: Full=Retrovirus-related Pol polyprotein from transposon TNT 1-94; Includes: RecName: Full=Protease; EC=3.4.23.-; Includes: RecName: Full=Reverse transcriptase; EC=2.7.7.49; Includes: RecName: Full=Endonuclease;	A0A1U8Q7V1_NELNU SubName: Full=uncharacterized protein LOC109115364 {ECO:0000313|RefSeq:XP_019054853.1};	FOG: Transposon-encoded proteins with TYA, reverse transcriptase, integrase domains in various combinations	GO:0004190,aspartic-type endopeptidase activity; GO:0004519,endonuclease activity; GO:0003676,nucleic acid binding; GO:0003964,RNA-directed DNA polymerase activity; GO:0008270,zinc ion binding; GO:0015074,DNA integration; GO:0003674,molecular_function; GO:0003824,catalytic activity; GO:0004175,endopeptidase activity; GO:0008233,peptidase activity; GO:0070011,peptidase activity, acting on L-amino …	--	--	--	--
Cluster-26000.110884	1	0.633333	1.43333	0.793333	1.85667	0.966667	891	--	--	--	--	--	--	--	--	--	--
Cluster-26000.110897	1	0.583333	1.16333	1.36	1.47667	0.8	1140	--	--	--	--	--	--	--	--	--	--
Cluster-26000.110902	1	0.623333	2.83333	4.57667	9.38333	1.86	2962	--	hypothetical protein AQUCO_00300041v1 [Aquilegia coerulea]	OEP16_PEA RecName: Full=Outer envelope pore protein 16, chloroplastic; AltName: Full=Chloroplastic outer envelope pore protein of 16 kDa;	A0A2G5EWV7_AQUCA SubName: Full=Uncharacterized protein {ECO:0000313|EMBL:PIA60255.1};	--	GO:0009707,chloroplast outer membrane; GO:0034426,etioplast membrane; GO:0046930,pore complex; GO:0015288,porin activity; GO:0042803,protein homodimerization activity; GO:0006811,ion transport; GO:0045037,protein import into chloroplast stroma; GO:0003674,molecular_function; GO:0005215,transporter activity; GO:0022857,transmembrane transporter activity; GO:0015267,channel activity; GO:0022803,pas…	--	--	--	--
Cluster-26000.110921	1	2.74667	3.53333	6.08333	6.74667	2.99333	742	--	--	--	--	--	--	--	--	--	--
Cluster-26000.110954	1	1.17333	1.33	1.12333	2.61333	1.04667	1631	--	--	--	--	--	--	--	--	--	--
Cluster-26000.111070	1	1.40667	2.10333	4.17667	4.48333	2.94667	549	--	--	--	--	--	--	--	--	--	--
Cluster-26000.111103	1	1.93333	1.64	2.01333	2.78667	1.21667	729	--	--	--	--	--	--	--	--	--	--
Cluster-26000.111114	1	0.86	0.263333	0.936667	1.07667	0.586667	2063	--	--	--	--	--	--	--	--	--	--
Cluster-26000.111119	1	8.25333	18.17	29.44	24.0967	21.3667	338	--	--	--	--	--	--	--	--	--	--
Cluster-26000.111217	1	0.183333	0.663333	0.64	0.883333	0.826667	1598	--	hypothetical protein AQUCO_01500054v1 [Aquilegia coerulea]	DCL_SOLLC RecName: Full=Protein DCL, chloroplastic; AltName: Full=Defective chloroplasts and leaves protein; Flags: Precursor;	A0A2G5DRW7_AQUCA SubName: Full=Uncharacterized protein {ECO:0000313|EMBL:PIA46271.1};	--	GO:0009507,chloroplast; GO:0009658,chloroplast organization; GO:1901259,chloroplast rRNA processing; GO:0006996,organelle organization; GO:0008150,biological_process; GO:0009657,plastid organization; GO:0009987,cellular process; GO:0016043,cellular component organization; GO:0071840,cellular component organization or biogenesis; GO:0042254,ribosome biogenesis; GO:0008152,metabolic process; GO:000…	--	--	--	--
Cluster-26000.111337	1	0.243333	0.19	0.196667	1.17333	0.07	2923	--	--	--	--	--	--	Ribosome inactivating protein	--	--	--
Cluster-26000.111348	1	1.8	9.25	5.08333	13.43	5.36333	1330	--	PREDICTED: uncharacterized protein LOC106337908 [Brassica oleracea var. oleracea]	--	O82216_ARATH SubName: Full=Putative non-LTR retroelement reverse transcriptase {ECO:0000313|EMBL:AAC63678.1};	FOG: Reverse transcriptase	GO:0003964,RNA-directed DNA polymerase activity; GO:0003674,molecular_function; GO:0003824,catalytic activity; GO:0016740,transferase activity; GO:0016772,transferase activity, transferring phosphorus-containing groups; GO:0016779,nucleotidyltransferase activity; GO:0034061,DNA polymerase activity; GO:0140097,catalytic activity, acting on DNA	--	--	--	--
Cluster-26000.111378	1	0.33	0.236667	0.356667	0.863333	0.196667	2388	--	--	--	--	--	--	--	--	--	--
Cluster-26000.111410	1	0.246667	3.37667	4.53667	5.11	3	635	--	Retrovirus-related Pol polyprotein from transposon TNT 1-94 [Cajanus cajan]	POLX_TOBAC RecName: Full=Retrovirus-related Pol polyprotein from transposon TNT 1-94; Includes: RecName: Full=Protease; EC=3.4.23.-; Includes: RecName: Full=Reverse transcriptase; EC=2.7.7.49; Includes: RecName: Full=Endonuclease;	A0A151TVZ8_CAJCA SubName: Full=Retrovirus-related Pol polyprotein from transposon TNT 1-94 {ECO:0000313|EMBL:KYP71220.1};	--	GO:0004190,aspartic-type endopeptidase activity; GO:0004519,endonuclease activity; GO:0003676,nucleic acid binding; GO:0003964,RNA-directed DNA polymerase activity; GO:0008270,zinc ion binding; GO:0015074,DNA integration; GO:0003674,molecular_function; GO:0003824,catalytic activity; GO:0004175,endopeptidase activity; GO:0008233,peptidase activity; GO:0070011,peptidase activity, acting on L-amino …	--	--	--	--
Cluster-26000.111461	1	4.46667	11.93	9.33667	16.9367	12.7433	3248	--	hypothetical protein AQUCO_03000194v1 [Aquilegia coerulea]	ETO1_ARATH RecName: Full=Ethylene-overproduction protein 1; AltName: Full=Protein ETHYLENE OVERPRODUCER 1; Short=Protein ETO1;	A0A2G5D1R1_AQUCA SubName: Full=Uncharacterized protein {ECO:0000313|EMBL:PIA37450.1};	--	GO:0005622,intracellular; GO:0009873,ethylene-activated signaling pathway; GO:0016567,protein ubiquitination; GO:0000160,phosphorelay signal transduction system; GO:0007165,signal transduction; GO:0035556,intracellular signal transduction; GO:0007154,cell communication; GO:0008150,biological_process; GO:0009719,response to endogenous stimulus; GO:0009723,response to ethylene; GO:0009725,response …	Tetratricopeptide repeat	--	--	--
Cluster-26000.111473	1	3.45	8.86667	6.66333	11.6367	6.39667	2536	--	--	--	--	--	--	--	--	--	--
Cluster-26000.111519	1	0.733333	0.666667	0.68	1.31667	0.79	1470	K13420 LRR receptor-like serine/threonine-protein kinase FLS2 [EC:2.7.11.1] | (RefSeq) probable LRR receptor-like serine/threonine-protein kinase At3g47570 isoform X1 (A)	hypothetical protein AQUCO_07000013v1 [Aquilegia coerulea]	Y1571_ARATH RecName: Full=Probable leucine-rich repeat receptor-like protein kinase At1g35710; EC=2.7.11.1; Flags: Precursor;	A0A2G5CAT3_AQUCA SubName: Full=Uncharacterized protein {ECO:0000313|EMBL:PIA28389.1};	--	GO:0016021,integral component of membrane; GO:0005524,ATP binding; GO:0004674,protein serine/threonine kinase activity; GO:0000166,nucleotide binding; GO:0003674,molecular_function; GO:0005488,binding; GO:0008144,drug binding; GO:0017076,purine nucleotide binding; GO:0030554,adenyl nucleotide binding; GO:0032553,ribonucleotide binding; GO:0032555,purine ribonucleotide binding; GO:0032559,adenyl r…	Leucine rich repeat	--	--	--
Cluster-26000.111561	1	0.603333	0.58	0.603333	0.89	0.303333	2380	K24104 GPN-loop GTPase | (RefSeq) LOW QUALITY PROTEIN: uncharacterized protein LOC104799061 (A)	hypothetical protein AQUCO_04700002v1 [Aquilegia coerulea]	CRK10_ARATH RecName: Full=Cysteine-rich receptor-like protein kinase 10; Short=Cysteine-rich RLK10; EC=2.7.11.-; AltName: Full=Receptor-like protein kinase 4; Flags: Precursor;	A0A2G5CLY2_AQUCA SubName: Full=Uncharacterized protein {ECO:0000313|EMBL:PIA31857.1};	--	GO:0016021,integral component of membrane; GO:0005886,plasma membrane; GO:0005524,ATP binding; GO:0004674,protein serine/threonine kinase activity; GO:0042742,defense response to bacterium; GO:0006468,protein phosphorylation; GO:0000166,nucleotide binding; GO:0003674,molecular_function; GO:0005488,binding; GO:0008144,drug binding; GO:0017076,purine nucleotide binding; GO:0030554,adenyl nucleotide…	Protein kinase domain	--	--	--
Cluster-26000.111562	1	3.53667	3.44333	3.35667	5.89667	3.01667	2144	K24104 GPN-loop GTPase | (RefSeq) LOW QUALITY PROTEIN: uncharacterized protein LOC104799061 (A)	hypothetical protein AQUCO_04700004v1 [Aquilegia coerulea]	CRK8_ARATH RecName: Full=Cysteine-rich receptor-like protein kinase 8; Short=Cysteine-rich RLK8; EC=2.7.11.-; Flags: Precursor;	A0A2G5CKS0_AQUCA SubName: Full=Uncharacterized protein {ECO:0000313|EMBL:PIA31859.1};	--	GO:0016021,integral component of membrane; GO:0005886,plasma membrane; GO:0005524,ATP binding; GO:0004674,protein serine/threonine kinase activity; GO:0042742,defense response to bacterium; GO:0006468,protein phosphorylation; GO:0000166,nucleotide binding; GO:0003674,molecular_function; GO:0005488,binding; GO:0008144,drug binding; GO:0017076,purine nucleotide binding; GO:0030554,adenyl nucleotide…	Protein kinase domain	--	--	--
Cluster-26000.111658	1	5.58667	17.7067	37.4533	42.3467	17.1133	397	--	--	--	--	--	--	--	--	--	--
Cluster-26000.111876	1	0.27	0.516667	0.436667	0.95	0.783333	1296	--	--	--	--	--	--	--	--	--	--
Cluster-26000.112015	1	6.56	5.94	11.66	12.6067	3.23	745	K11262 acetyl-CoA carboxylase / biotin carboxylase 1 [EC:6.4.1.2 6.3.4.14 2.1.3.15] | (RefSeq) acetyl-CoA carboxylase 1-like (A)	hypothetical protein AQUCO_00800079v1 [Aquilegia coerulea]	ACC1_ARATH RecName: Full=Acetyl-CoA carboxylase 1; Short=AtACC1; EC=6.4.1.2 {ECO:0000269|PubMed:9008389}; AltName: Full=Protein EMBRYO DEFECTIVE 22; AltName: Full=Protein GURKE; AltName: Full=Protein PASTICCINO 3; Includes: RecName: Full=Biotin carboxylase; EC=6.3.4.14;	A0A2G5EH38_AQUCA SubName: Full=Uncharacterized protein {ECO:0000313|EMBL:PIA55085.1};	Acetyl-CoA carboxylase	GO:0005829,cytosol; GO:0005886,plasma membrane; GO:0003989,acetyl-CoA carboxylase activity; GO:0005524,ATP binding; GO:0004075,biotin carboxylase activity; GO:0046872,metal ion binding; GO:0009793,embryo development ending in seed dormancy; GO:0030497,fatty acid elongation; GO:2001295,malonyl-CoA biosynthetic process; GO:0009933,meristem structural organization; GO:0010072,primary shoot apical me…	Biotin carboxylase, N-terminal domain	--	--	--
Cluster-26000.112016	1	3.18333	2.29333	5.04667	5.59667	1.4	846	K11262 acetyl-CoA carboxylase / biotin carboxylase 1 [EC:6.4.1.2 6.3.4.14 2.1.3.15] | (RefSeq) acetyl-CoA carboxylase 1-like (A)	hypothetical protein AQUCO_00800079v1 [Aquilegia coerulea]	ACC1_ORYSJ RecName: Full=Acetyl-CoA carboxylase 1; EC=6.4.1.2; Includes: RecName: Full=Biotin carboxylase; EC=6.3.4.14;	A0A2G5EH38_AQUCA SubName: Full=Uncharacterized protein {ECO:0000313|EMBL:PIA55085.1};	Acetyl-CoA carboxylase	GO:0005829,cytosol; GO:0003989,acetyl-CoA carboxylase activity; GO:0005524,ATP binding; GO:0004075,biotin carboxylase activity; GO:0046872,metal ion binding; GO:0006633,fatty acid biosynthetic process; GO:2001295,malonyl-CoA biosynthetic process; GO:0003674,molecular_function; GO:0003824,catalytic activity; GO:0016421,CoA carboxylase activity; GO:0016874,ligase activity; GO:0016885,ligase activit…	--	--	--	--
Cluster-26000.112017	1	10.0767	8.5	14.3	20.67	4.47667	290	K11262 acetyl-CoA carboxylase / biotin carboxylase 1 [EC:6.4.1.2 6.3.4.14 2.1.3.15] | (GenBank) acetyl-CoA carboxylase (A)	acetyl-CoA carboxylase [Medicago truncatula]	ACC1_ARATH RecName: Full=Acetyl-CoA carboxylase 1; Short=AtACC1; EC=6.4.1.2 {ECO:0000269|PubMed:9008389}; AltName: Full=Protein EMBRYO DEFECTIVE 22; AltName: Full=Protein GURKE; AltName: Full=Protein PASTICCINO 3; Includes: RecName: Full=Biotin carboxylase; EC=6.3.4.14;	G8A394_MEDTR SubName: Full=Acetyl-CoA carboxylase {ECO:0000313|EMBL:KEH34879.1};	Acetyl-CoA carboxylase	GO:0005829,cytosol; GO:0005886,plasma membrane; GO:0003989,acetyl-CoA carboxylase activity; GO:0005524,ATP binding; GO:0004075,biotin carboxylase activity; GO:0046872,metal ion binding; GO:0009793,embryo development ending in seed dormancy; GO:0030497,fatty acid elongation; GO:2001295,malonyl-CoA biosynthetic process; GO:0009933,meristem structural organization; GO:0010072,primary shoot apical me…	--	--	--	--
Cluster-26000.112069	1	1.13333	0.733333	1.21333	1.46	0.563333	1629	--	--	--	--	--	--	--	--	--	--
Cluster-26000.112101	1	0	2.79333	4.89667	18.26	3.11667	294	--	--	--	--	--	--	--	--	--	--
Cluster-26000.112142	1	0.153333	0.886667	1.2	1.21667	0.56	2777	K17604 zinc finger SWIM domain-containing protein 3 | (RefSeq) protein FAR1-RELATED SEQUENCE 5-like (A)	hypothetical protein PRUPE_4G246500 [Prunus persica]	FRS5_ARATH RecName: Full=Protein FAR1-RELATED SEQUENCE 5;	A0A251PRW6_PRUPE SubName: Full=Uncharacterized protein {ECO:0000313|EMBL:ONI13810.1};	--	GO:0005634,nucleus; GO:0008270,zinc ion binding; GO:0006355,regulation of transcription, DNA-templated; GO:0003674,molecular_function; GO:0005488,binding; GO:0046872,metal ion binding; GO:0043167,ion binding; GO:0043169,cation binding; GO:0046914,transition metal ion binding; GO:0008152,metabolic process; GO:0006139,nucleobase-containing compound metabolic process; GO:0006351,transcription, DNA-t…	MULE transposase domain	--	--	--
Cluster-26000.112146	1	0.126667	0.323333	0.146667	0.443333	0.236667	3414	K17604 zinc finger SWIM domain-containing protein 3 | (RefSeq) protein FAR1-RELATED SEQUENCE 5 isoform X1 (A)	hypothetical protein PRUPE_4G246500 [Prunus persica]	FRS5_ARATH RecName: Full=Protein FAR1-RELATED SEQUENCE 5;	A0A251PRW6_PRUPE SubName: Full=Uncharacterized protein {ECO:0000313|EMBL:ONI13810.1};	--	GO:0005634,nucleus; GO:0008270,zinc ion binding; GO:0006355,regulation of transcription, DNA-templated; GO:0003674,molecular_function; GO:0005488,binding; GO:0046872,metal ion binding; GO:0043167,ion binding; GO:0043169,cation binding; GO:0046914,transition metal ion binding; GO:0008152,metabolic process; GO:0006139,nucleobase-containing compound metabolic process; GO:0006351,transcription, DNA-t…	MULE transposase domain	FAR1	TF	FAR1
Cluster-26000.112167	1	1.55333	2.69	1.26333	3.13667	1.28333	1024	--	--	--	--	--	--	--	--	--	--
Cluster-26000.11217	1	0.206667	0.266667	0.576667	0.7	0.386667	1789	K05658 ATP-binding cassette, subfamily B (MDR/TAP), member 1 [EC:7.6.2.2] | (RefSeq) putative multidrug resistance protein (A)	hypothetical protein AQUCO_05600043v1 [Aquilegia coerulea]	MDR_ORYSJ RecName: Full=Putative multidrug resistance protein; AltName: Full=P-glycoprotein;	A0A2G5CGB9_AQUCA SubName: Full=Uncharacterized protein {ECO:0000313|EMBL:PIA30334.1};	Multidrug/pheromone exporter, ABC superfamily	GO:0016021,integral component of membrane; GO:0005524,ATP binding; GO:0042626,ATPase activity, coupled to transmembrane movement of substances; GO:0000166,nucleotide binding; GO:0003674,molecular_function; GO:0005488,binding; GO:0008144,drug binding; GO:0017076,purine nucleotide binding; GO:0030554,adenyl nucleotide binding; GO:0032553,ribonucleotide binding; GO:0032555,purine ribonucleotide bind…	ABC transporter transmembrane region	--	--	--
Cluster-26000.112246	1	0.623333	5.60667	2.24667	6.76333	2.50667	484	--	PREDICTED: uncharacterized protein LOC104602937 isoform X2 [Nelumbo nucifera]	--	A0A1U8AQX7_NELNU SubName: Full=uncharacterized protein LOC104602937 isoform X2 {ECO:0000313|RefSeq:XP_010265115.1};	--	GO:0050660,flavin adenine dinucleotide binding; GO:0008762,UDP-N-acetylmuramate dehydrogenase activity; GO:0000166,nucleotide binding; GO:0003674,molecular_function; GO:0005488,binding; GO:0036094,small molecule binding; GO:0043167,ion binding; GO:0043168,anion binding; GO:0048037,cofactor binding; GO:0050662,coenzyme binding; GO:0097159,organic cyclic compound binding; GO:1901265,nucleoside phos…	--	--	--	--
Cluster-26000.112303	1	0	2.51333	2.58333	3.04667	0.393333	873	--	--	--	--	--	--	--	--	--	--
Cluster-26000.112318	1	0.41	0.15	0.41	0.496667	0.126667	4056	--	--	--	--	--	--	--	--	--	--
Cluster-26000.112349	1	3.82333	5.39333	5.37333	6.76667	2.27333	508	--	--	--	--	--	--	--	--	--	--
Cluster-26000.112413	1	0.173333	0.653333	1.42667	3.14333	0.67	679	--	--	--	--	--	--	--	--	--	--
Cluster-26000.112418	1	0.81	1.52333	1.39667	2.29667	0.733333	952	--	--	--	--	--	--	--	--	--	--
Cluster-26000.112485	1	0	1.29	0.733333	4.46	0.233333	606	--	--	--	--	--	--	--	--	--	--
Cluster-26000.112487	1	0.856667	0.526667	1.08	1.25	0.46	3107	--	--	--	--	--	--	--	--	--	--
Cluster-26000.112512	1	0.29	0.376667	0.61	0.77	0.346667	2397	K00574 cyclopropane-fatty-acyl-phospholipid synthase [EC:2.1.1.79] | (RefSeq) uncharacterized protein LOC107466412 isoform X1 (A)	hypothetical protein AQUCO_03400289v1, partial [Aquilegia coerulea]	--	A0A2G5CYD5_AQUCA SubName: Full=Uncharacterized protein {ECO:0000313|EMBL:PIA36282.1}; Flags: Fragment;	--	--	--	--	--	--
Cluster-26000.112555	1	0.16	0.56	0.616667	0.97	0.18	1694	--	--	--	--	--	--	Domain of unknown function (DUF4283)	--	--	--
Cluster-26000.112587	1	4.19667	3.84333	5.47667	5.22333	2.46333	1490	K01611 S-adenosylmethionine decarboxylase [EC:4.1.1.50] | (RefSeq) S-adenosylmethionine decarboxylase proenzyme (A)	hypothetical protein AQUCO_00600324v1 [Aquilegia coerulea]	DCAM_SOLTU RecName: Full=S-adenosylmethionine decarboxylase proenzyme; Short=AdoMetDC; Short=SAMDC; EC=4.1.1.50; AltName: Full=Induced stolen tip protein TUB13; Contains: RecName: Full=S-adenosylmethionine decarboxylase alpha chain; Contains: RecName: Full=S-adenosylmethionine decarboxylase beta chain; Flags: Precursor;	A0A2G5EPK8_AQUCA RecName: Full=S-adenosylmethionine decarboxylase proenzyme {ECO:0000256|PIRNR:PIRNR001355}; EC=4.1.1.50 {ECO:0000256|PIRNR:PIRNR001355};	S-adenosylmethionine decarboxylase	GO:0004014,adenosylmethionine decarboxylase activity; GO:0006557,S-adenosylmethioninamine biosynthetic process; GO:0008295,spermidine biosynthetic process; GO:0006597,spermine biosynthetic process; GO:0003674,molecular_function; GO:0003824,catalytic activity; GO:0016829,lyase activity; GO:0016830,carbon-carbon lyase activity; GO:0016831,carboxy-lyase activity; GO:0006790,sulfur compound metabolic…	Adenosylmethionine decarboxylase	--	--	--
Cluster-26000.112635	1	6	5.29333	6.29	14.3467	6.99	419	--	hypothetical protein AQUCO_00700403v1 [Aquilegia coerulea]	VCLB_GOSHI RecName: Full=Vicilin C72; AltName: Full=Alpha-globulin B; Flags: Precursor;	A0A2G5EJW9_AQUCA SubName: Full=Uncharacterized protein {ECO:0000313|EMBL:PIA56044.1};	--	GO:0033095,aleurone grain; GO:0005773,vacuole; GO:0045735,nutrient reservoir activity; GO:0003674,molecular_function; GO:0005622,intracellular; GO:0005575,cellular_component; GO:0005623,cell; GO:0005737,cytoplasm; GO:0031410,cytoplasmic vesicle; GO:0031982,vesicle; GO:0043226,organelle; GO:0043227,membrane-bounded organelle; GO:0043229,intracellular organelle; GO:0044424,intracellular part; GO:00…	--	--	--	--
Cluster-26000.112645	1	0.266667	0.506667	0.543333	0.593333	0.43	2269	K00430 peroxidase [EC:1.11.1.7] | (RefSeq) lignin-forming anionic peroxidase-like (A)	polyprotein, partial [Prunus avium]	POLX_TOBAC RecName: Full=Retrovirus-related Pol polyprotein from transposon TNT 1-94; Includes: RecName: Full=Protease; EC=3.4.23.-; Includes: RecName: Full=Reverse transcriptase; EC=2.7.7.49; Includes: RecName: Full=Endonuclease;	Q153Y3_PRUAV SubName: Full=Polyprotein {ECO:0000313|EMBL:ABG22123.1}; Flags: Fragment;	FOG: Transposon-encoded proteins with TYA, reverse transcriptase, integrase domains in various combinations	GO:0004190,aspartic-type endopeptidase activity; GO:0004519,endonuclease activity; GO:0003676,nucleic acid binding; GO:0003964,RNA-directed DNA polymerase activity; GO:0008270,zinc ion binding; GO:0015074,DNA integration; GO:0003674,molecular_function; GO:0003824,catalytic activity; GO:0004175,endopeptidase activity; GO:0008233,peptidase activity; GO:0070011,peptidase activity, acting on L-amino …	--	--	--	--
Cluster-26000.112688	1	2.53667	4.69333	4.21	6.56333	4.27333	465	--	--	--	--	--	--	--	--	--	--
Cluster-26000.112784	1	0.746667	1.21333	1.85667	1.64	1.69333	1052	K02358 elongation factor Tu | (RefSeq) uncharacterized protein LOC103721475 isoform X1 (A)	PREDICTED: uncharacterized protein LOC105956698 [Erythranthe guttata]	--	A0A2I4DTC7_9ROSI SubName: Full=uncharacterized protein LOC108983276 {ECO:0000313|RefSeq:XP_018810404.1};	--	--	--	--	--	--
Cluster-26000.112816	1	0.276667	0.613333	0.403333	2.25333	0.273333	705	--	--	--	--	--	--	--	--	--	--
Cluster-26000.112878	1	0.676667	0.753333	0.836667	0.863333	0.446667	2731	K20027 palmitoyltransferase ZDHHC1/11 [EC:2.3.1.225] | (RefSeq) probable protein S-acyltransferase 19 (A)	hypothetical protein AQUCO_03000326v1 [Aquilegia coerulea]	ZDH17_ARATH RecName: Full=Probable protein S-acyltransferase 19; EC=2.3.1.225; AltName: Full=Probable palmitoyltransferase At4g15080; AltName: Full=Zinc finger DHHC domain-containing protein At4g15080;	A0A2G5D2H0_AQUCA RecName: Full=S-acyltransferase {ECO:0000256|RuleBase:RU079119}; EC=2.3.1.225 {ECO:0000256|RuleBase:RU079119}; AltName: Full=Palmitoyltransferase {ECO:0000256|RuleBase:RU079119};	DHHC-type Zn-finger proteins	GO:0016021,integral component of membrane; GO:0005886,plasma membrane; GO:0019706,protein-cysteine S-palmitoyltransferase activity; GO:0003674,molecular_function; GO:0003824,catalytic activity; GO:0016409,palmitoyltransferase activity; GO:0016417,S-acyltransferase activity; GO:0016740,transferase activity; GO:0016746,transferase activity, transferring acyl groups; GO:0016747,transferase activity,…	DHHC palmitoyltransferase	--	--	--
Cluster-26000.112954	1	3.24333	3.08	3.32	5.87333	2.21	1074	--	--	--	--	--	--	--	--	--	--
Cluster-26000.112967	1	0	0.38	0	2.38667	0.0933333	3517	K06943 nucleolar GTP-binding protein | (RefSeq) uncharacterized protein LOC108835530 (A)	hypothetical protein AQUCO_00700572v1 [Aquilegia coerulea]	RNHX1_ARATH RecName: Full=Putative ribonuclease H protein At1g65750; EC=3.1.26.4;	A0A2G5EKP2_AQUCA SubName: Full=Uncharacterized protein {ECO:0000313|EMBL:PIA56326.1};	FOG: Reverse transcriptase	GO:0046872,metal ion binding; GO:0003676,nucleic acid binding; GO:0004523,RNA-DNA hybrid ribonuclease activity; GO:0003674,molecular_function; GO:0005488,binding; GO:0043167,ion binding; GO:0043169,cation binding; GO:0097159,organic cyclic compound binding; GO:1901363,heterocyclic compound binding; GO:0003824,catalytic activity; GO:0004518,nuclease activity; GO:0004519,endonuclease activity; GO:0…	PWWP domain	--	--	--
Cluster-26000.113124	1	0.8	1.39	1.54	1.59667	1.48667	1673	--	hypothetical protein VITISV_029348 [Vitis vinifera]	--	A5ANF1_VITVI SubName: Full=Uncharacterized protein {ECO:0000313|EMBL:CAN82386.1};	--	--	Domain of unknown function (DUF4283)	--	--	--
Cluster-26000.113341	1	0.156667	0.306667	0.44	0.61	0.243333	2152	--	--	--	--	--	--	--	--	--	--
Cluster-26000.113352	1	1.08333	0.98	1.36333	9.05333	1.06333	1058	--	--	--	--	--	--	--	--	--	--
Cluster-26000.113407	1	0.96	1.84667	3.44	5.38667	1.83	3544	K05387 glutamate receptor, ionotropic, plant | (RefSeq) glutamate receptor 3.2-like (A)	hypothetical protein AQUCO_01500318v1 [Aquilegia coerulea]	GLR32_ARATH RecName: Full=Glutamate receptor 3.2; Short=AtGluR2; AltName: Full=Ligand-gated ion channel 3.2; Flags: Precursor;	A0A2G5DT54_AQUCA RecName: Full=Glutamate receptor {ECO:0000256|PIRNR:PIRNR037090};	Glutamate-gated kainate-type ion channel receptor subunit GluR5 and related subunits	GO:0016021,integral component of membrane; GO:0005622,intracellular; GO:0005886,plasma membrane; GO:0005262,calcium channel activity; GO:0008066,glutamate receptor activity; GO:0004970,ionotropic glutamate receptor activity; GO:0006816,calcium ion transport; GO:0019722,calcium-mediated signaling; GO:0071230,cellular response to amino acid stimulus; GO:0003674,molecular_function; GO:0046873,metal …	Receptor family ligand binding region	--	--	--
Cluster-26000.113409	1	0.16	0.256667	0.483333	0.58	0.22	5491	K05387 glutamate receptor, ionotropic, plant | (RefSeq) glutamate receptor 3.2-like (A)	hypothetical protein AQUCO_01500318v1 [Aquilegia coerulea]	GLR32_ARATH RecName: Full=Glutamate receptor 3.2; Short=AtGluR2; AltName: Full=Ligand-gated ion channel 3.2; Flags: Precursor;	A0A2G5DT54_AQUCA RecName: Full=Glutamate receptor {ECO:0000256|PIRNR:PIRNR037090};	Glutamate-gated kainate-type ion channel receptor subunit GluR5 and related subunits	GO:0016021,integral component of membrane; GO:0005622,intracellular; GO:0005886,plasma membrane; GO:0005262,calcium channel activity; GO:0008066,glutamate receptor activity; GO:0004970,ionotropic glutamate receptor activity; GO:0006816,calcium ion transport; GO:0019722,calcium-mediated signaling; GO:0071230,cellular response to amino acid stimulus; GO:0003674,molecular_function; GO:0046873,metal …	Ligand-gated ion channel	--	--	--
Cluster-26000.113419	1	3.02333	2.54667	3.67333	4.95667	1.65667	2465	K01810 glucose-6-phosphate isomerase [EC:5.3.1.9] | (RefSeq) glucose-6-phosphate isomerase, cytosolic (A)	hypothetical protein AQUCO_01000472v1 [Aquilegia coerulea]	G6PI_ARAHG RecName: Full=Glucose-6-phosphate isomerase, cytosolic; Short=GPI; EC=5.3.1.9; AltName: Full=Phosphoglucose isomerase; Short=PGI; AltName: Full=Phosphohexose isomerase; Short=PHI;	A0A2G5EA31_AQUCA RecName: Full=Glucose-6-phosphate isomerase {ECO:0000256|RuleBase:RU000612}; EC=5.3.1.9 {ECO:0000256|RuleBase:RU000612};	Glucose-6-phosphate isomerase	GO:0005737,cytoplasm; GO:0004347,glucose-6-phosphate isomerase activity; GO:0006094,gluconeogenesis; GO:0006096,glycolytic process; GO:0003674,molecular_function; GO:0003824,catalytic activity; GO:0016853,isomerase activity; GO:0016860,intramolecular oxidoreductase activity; GO:0016861,intramolecular oxidoreductase activity, interconverting aldoses and ketoses; GO:0008152,metabolic process; GO:00…	Phosphoglucose isomerase	--	--	--
Cluster-26000.113448	1	0.506667	0.66	0.48	0.956667	0.646667	1633	K22804 structural maintenance of chromosomes protein 6 | (RefSeq) structural maintenance of chromosomes protein 6B-like (A)	PREDICTED: uncharacterized protein LOC104783422 [Camelina sativa]	--	Q9C697_ARATH SubName: Full=Reverse transcriptase, putative; 16838-20266 {ECO:0000313|EMBL:AAG51783.1};	FOG: Reverse transcriptase	GO:0003676,nucleic acid binding; GO:0003964,RNA-directed DNA polymerase activity; GO:0003674,molecular_function; GO:0005488,binding; GO:0097159,organic cyclic compound binding; GO:1901363,heterocyclic compound binding; GO:0003824,catalytic activity; GO:0016740,transferase activity; GO:0016772,transferase activity, transferring phosphorus-containing groups; GO:0016779,nucleotidyltransferase activi…	--	--	--	--
Cluster-26000.113508	1	2.59	7.13	7.61	17.09	6.91	377	--	--	--	--	--	--	--	--	--	--
Cluster-26000.113525	1	4.04667	2.13667	4.04667	5.34333	2.63	685	--	--	--	--	--	--	--	--	--	--
Cluster-26000.113534	1	45.95	56.3067	45.3367	70.0933	30.55	290	--	--	--	--	--	--	--	--	--	--
Cluster-26000.113636	1	0.786667	0.926667	1.38	1.99333	1.01	1131	--	hypothetical protein AQUCO_02500083v1 [Aquilegia coerulea]	--	A0A2G5D9A6_AQUCA SubName: Full=Uncharacterized protein {ECO:0000313|EMBL:PIA40115.1};	--	--	--	--	--	--
Cluster-26000.113638	1	1.74	2.81	3.51	4.94667	3.08	724	--	hypothetical protein AQUCO_07300007v1 [Aquilegia coerulea]	--	A0A2G5C9Q1_AQUCA SubName: Full=Uncharacterized protein {ECO:0000313|EMBL:PIA28026.1};	--	--	--	--	--	--
Cluster-26000.113695	1	0.17	1.18667	1.03333	1.27667	1.35	4157	K05681 ATP-binding cassette, subfamily G (WHITE), member 2 | (RefSeq) ABCG9; ABC-2 type transporter family protein (A)	hypothetical protein AQUCO_00201174v1 [Aquilegia coerulea]	AB26G_ARATH RecName: Full=ABC transporter G family member 26; Short=ABC transporter ABCG.26; Short=AtABCG26; AltName: Full=Putative white-brown complex homolog protein 27; Short=AtWBC27;	A0A2G5F6N2_AQUCA SubName: Full=Uncharacterized protein {ECO:0000313|EMBL:PIA63644.1};	Transporter, ABC superfamily (Breast cancer resistance protein)	GO:0016021,integral component of membrane; GO:0005886,plasma membrane; GO:0005524,ATP binding; GO:0042626,ATPase activity, coupled to transmembrane movement of substances; GO:0009555,pollen development; GO:0010584,pollen exine formation; GO:0010152,pollen maturation; GO:0000166,nucleotide binding; GO:0003674,molecular_function; GO:0005488,binding; GO:0008144,drug binding; GO:0017076,purine nucleo…	--	--	--	--
Cluster-26000.113696	1	0.896667	1.3	0.783333	2.88	0.943333	3668	K12598 ATP-dependent RNA helicase DOB1 [EC:3.6.4.13] | (RefSeq) DExH-box ATP-dependent RNA helicase DExH10-like (A)	hypothetical protein VITISV_006236 [Vitis vinifera]	M1250_ARATH RecName: Full=Uncharacterized mitochondrial protein AtMg01250; AltName: Full=ORF102;	A5B0H7_VITVI SubName: Full=Uncharacterized protein {ECO:0000313|EMBL:CAN74005.1};	FOG: Reverse transcriptase	GO:0005739,mitochondrion; GO:0005622,intracellular; GO:0005575,cellular_component; GO:0005623,cell; GO:0005737,cytoplasm; GO:0043231,intracellular membrane-bounded organelle; GO:0043226,organelle; GO:0043227,membrane-bounded organelle; GO:0043229,intracellular organelle; GO:0044424,intracellular part; GO:0044444,cytoplasmic part; GO:0044464,cell part	--	--	--	--
Cluster-26000.113744	1	1.39	1.36667	1.48667	2.89	1.08667	864	--	--	--	--	--	--	--	--	--	--
Cluster-26000.113755	1	9.49	25.4067	20.8833	33.32	18.9833	674	--	transmembrane protein 230-like [Helianthus annuus]	--	A0A2G5DCW3_AQUCA SubName: Full=Uncharacterized protein {ECO:0000313|EMBL:PIA41304.1};	Predicted membrane protein	--	Eukaryotic protein of unknown function (DUF872)	--	--	--
Cluster-26000.113882	1	0.343333	0.576667	0.363333	0.736667	0.51	2009	K01963 acetyl-CoA carboxylase carboxyl transferase subunit beta [EC:6.4.1.2 2.1.3.15] | (RefSeq) uncharacterized protein LOC109210965 (A)	uncharacterized protein LOC110875936 [Helianthus annuus]	RNHX1_ARATH RecName: Full=Putative ribonuclease H protein At1g65750; EC=3.1.26.4;	A0A251VNU9_HELAN SubName: Full=Putative RNA-directed DNA polymerase, eukaryota, Reverse transcriptase zinc-binding domain protein {ECO:0000313|EMBL:OTG37238.1};	FOG: Reverse transcriptase	GO:0046872,metal ion binding; GO:0003676,nucleic acid binding; GO:0004523,RNA-DNA hybrid ribonuclease activity; GO:0003674,molecular_function; GO:0005488,binding; GO:0043167,ion binding; GO:0043169,cation binding; GO:0097159,organic cyclic compound binding; GO:1901363,heterocyclic compound binding; GO:0003824,catalytic activity; GO:0004518,nuclease activity; GO:0004519,endonuclease activity; GO:0…	Reverse transcriptase (RNA-dependent DNA polymerase)	--	--	--
Cluster-26000.113887	1	8.71333	9.90333	15.5967	20.6833	9.12667	675	--	--	--	--	--	--	--	--	--	--
Cluster-26000.113899	1	4.43333	4.24667	4.59667	6.71	1.68	449	--	--	--	--	--	--	--	--	--	--
Cluster-26000.113910	1	0.88	4.40667	4.21333	6.47667	4.97667	706	K00655 1-acyl-sn-glycerol-3-phosphate acyltransferase [EC:2.3.1.51] | (RefSeq) uncharacterized protein LOC105166581 (A)	uncharacterized protein LOC100283114 isoform X1 [Zea mays]	MORF5_ARATH RecName: Full=Multiple organellar RNA editing factor 5, chloroplastic/mitochondrial {ECO:0000305}; AltName: Full=RNA editing-interacting protein 5 {ECO:0000303|PubMed:23818871}; Flags: Precursor;	A0A1D5U0I9_WHEAT SubName: Full=Uncharacterized protein {ECO:0000313|EnsemblPlants:TRIAE_CS42_2BL_TGACv1_130632_AA0414990.1};	--	GO:0009507,chloroplast; GO:0005739,mitochondrion; GO:0080156,mitochondrial mRNA modification; GO:0006397,mRNA processing; GO:0000959,mitochondrial RNA metabolic process; GO:0008152,metabolic process; GO:0006139,nucleobase-containing compound metabolic process; GO:0006725,cellular aromatic compound metabolic process; GO:0006807,nitrogen compound metabolic process; GO:0008150,biological_process; GO…	--	--	--	--
Cluster-26000.114019	1	1.53333	17.03	23.0733	23.6133	15.11	278	--	--	--	--	--	--	--	--	--	--
Cluster-26000.114026	1	0.33	0.903333	0.536667	2.15	0.993333	1241	--	hypothetical protein AQUCO_00900052v1 [Aquilegia coerulea]	--	A0A2G5EBT9_AQUCA SubName: Full=Uncharacterized protein {ECO:0000313|EMBL:PIA53196.1};	N-methyltransferase	--	--	--	--	--
Cluster-26000.114037	1	0.19	0.556667	0.35	0.556667	0.22	3801	--	hypothetical protein AQUCO_00700196v1 [Aquilegia coerulea]	--	A0A2G5EIX6_AQUCA SubName: Full=Uncharacterized protein {ECO:0000313|EMBL:PIA55715.1};	--	--	Domain of unknown function (DUF4378)	--	--	--
Cluster-26000.114086	1	0.11	0.473333	0.403333	0.576667	0.226667	3095	K10727 chromatin licensing and DNA replication factor 1 | (RefSeq) CDT1-like protein b (A)	hypothetical protein AQUCO_03400151v1 [Aquilegia coerulea]	--	A0A2G5CXP5_AQUCA SubName: Full=Uncharacterized protein {ECO:0000313|EMBL:PIA36051.1};	--	--	Chromatin organization modifier domain 2	--	--	--
Cluster-26000.114087	1	0.03	0.316667	0	1.00333	0.47	1785	--	--	--	--	--	--	--	--	--	--
Cluster-26000.114192	1	9.79	35.85	24.98	40.8533	25.7833	381	--	--	--	--	--	--	--	--	--	--
Cluster-26000.114280	1	0.163333	1.29	1.32	1.93	0.333333	1121	K03921 acyl-[acyl-carrier-protein] desaturase [EC:1.14.19.2 1.14.19.11 1.14.19.26] | (RefSeq) stearoyl-[acyl-carrier-protein] 9-desaturase, chloroplastic (A)	hypothetical protein AQUCO_05800035v1 [Aquilegia coerulea]	STAD_RICCO RecName: Full=Stearoyl-[acyl-carrier-protein] 9-desaturase, chloroplastic; Short=Stearoyl-ACP desaturase; EC=1.14.19.2 {ECO:0000269|PubMed:17088542, ECO:0000269|PubMed:21930947}; AltName: Full=Acyl-[acyl-carrier-protein] desaturase; AltName: Full=Delta(9) stearoyl-acyl carrier protein desaturase; Flags: Precursor;	A0A2G5CEC6_AQUCA RecName: Full=Acyl-[acyl-carrier-protein] desaturase {ECO:0000256|RuleBase:RU000582}; EC=1.14.19.- {ECO:0000256|RuleBase:RU000582};	--	GO:0009507,chloroplast; GO:0045300,acyl-[acyl-carrier-protein] desaturase activity; GO:0046872,metal ion binding; GO:0102786,stearoyl-[acp] desaturase activity; GO:0006633,fatty acid biosynthetic process; GO:0003674,molecular_function; GO:0003824,catalytic activity; GO:0016491,oxidoreductase activity; GO:0016705,oxidoreductase activity, acting on paired donors, with incorporation or reduction of …	Fatty acid desaturase	--	--	--
Cluster-26000.114282	1	0.16	1.03667	1.11333	2.21667	1.8	773	--	--	--	--	--	--	--	--	--	--
Cluster-26000.114355	1	0.1	0.423333	0	0.71	0.226667	2400	K16252 DNA-directed RNA polymerase IV and V subunit 2 [EC:2.7.7.6] | (RefSeq) DNA-directed RNA polymerases IV and V subunit 2 (A)	hypothetical protein AQUCO_06900065v1 [Aquilegia coerulea]	NRPD2_ARATH RecName: Full=DNA-directed RNA polymerases IV and V subunit 2; EC=2.7.7.6; AltName: Full=DNA-directed RNA polymerase D subunit 2a; Short=AtNRPD2a; Short=Nuclear RNA polymerase D 2a; AltName: Full=Nuclear RNA polymerase E 2; AltName: Full=Protein DEFECTIVE IN MERISTEM SILENCING 2; AltName: Full=Protein DEFECTIVE IN RNA-DIRECTED DNA METHYLATION 2; AltName: Full=RNA polymerase IV subunit…	A0A2G5CBA5_AQUCA RecName: Full=DNA-directed RNA polymerase subunit beta {ECO:0000256|RuleBase:RU363031}; EC=2.7.7.6 {ECO:0000256|RuleBase:RU363031};	RNA polymerase II, second largest subunit	GO:0005736,RNA polymerase I complex; GO:0000418,RNA polymerase IV complex; GO:0000419,RNA polymerase V complex; GO:0005720,nuclear heterochromatin; GO:0005634,nucleus; GO:0003677,DNA binding; GO:0003899,DNA-directed 5'-3' RNA polymerase activity; GO:0046872,metal ion binding; GO:0032549,ribonucleoside binding; GO:0050832,defense response to fungus; GO:0006306,DNA methylation; GO:0031047,gene sile…	RNA polymerase Rpb2, domain 6	--	--	--
Cluster-26000.114364	1	7.19333	12.1467	15.7133	28.5567	18.99	455	--	--	--	--	--	--	--	--	--	--
Cluster-26000.114388	1	1.07667	0.673333	1.03	1.67333	0.233333	849	--	hypothetical protein AQUCO_04200156v1, partial [Aquilegia coerulea]	RDR1_ARATH RecName: Full=RNA-dependent RNA polymerase 1; Short=AtRDRP1; EC=2.7.7.48; AltName: Full=RNA-directed RNA polymerase 1;	A0A2G5CPL4_AQUCA RecName: Full=RNA-dependent RNA polymerase {ECO:0000256|RuleBase:RU363098}; EC=2.7.7.48 {ECO:0000256|RuleBase:RU363098}; Flags: Fragment;	--	GO:0003723,RNA binding; GO:0003968,RNA-directed 5'-3' RNA polymerase activity; GO:0006952,defense response; GO:0060148,positive regulation of posttranscriptional gene silencing; GO:0030422,production of siRNA involved in RNA interference; GO:0009751,response to salicylic acid; GO:0009615,response to virus; GO:0010025,wax biosynthetic process; GO:0003674,molecular_function; GO:0003676,nucleic acid…	--	--	--	--
Cluster-26000.114401	1	0.85	1.38	1.01	1.85	1.94333	947	K10740 replication factor A3 | (RefSeq) replication protein A 14 kDa subunit B (A)	replication protein A 14 kDa subunit B [Carica papaya]	RFA3B_ARATH RecName: Full=Replication protein A 14 kDa subunit B; Short=AtRPA14B; AltName: Full=Replication factor A protein 3B; AltName: Full=Replication protein A 3B;	A0A1Q3BFY0_CEPFO SubName: Full=Rep_fac-A_3 domain-containing protein {ECO:0000313|EMBL:GAV66910.1};	--	GO:0005634,nucleus; GO:0003677,DNA binding; GO:0006310,DNA recombination; GO:0006281,DNA repair; GO:0006260,DNA replication; GO:0003674,molecular_function; GO:0003676,nucleic acid binding; GO:0005488,binding; GO:0097159,organic cyclic compound binding; GO:1901363,heterocyclic compound binding; GO:0008152,metabolic process; GO:0006139,nucleobase-containing compound metabolic process; GO:0006259,DN…	Replication factor A protein 3	--	--	--
Cluster-26000.114405	1	0.23	0.77	2.7	2.75	0	1126	--	--	--	--	--	--	--	--	--	--
Cluster-26000.114455	1	15.91	12.2233	20.79	22.9333	8.59333	386	--	--	--	--	--	--	--	--	--	--
Cluster-26000.114582	1	0.853333	0.416667	0.733333	1.32	0.82	1243	K05391 cyclic nucleotide gated channel, plant | (RefSeq) probable cyclic nucleotide-gated ion channel 20, chloroplastic (A)	hypothetical protein AQUCO_00201332v1 [Aquilegia coerulea]	CNG20_ARATH RecName: Full=Probable cyclic nucleotide-gated ion channel 20, chloroplastic; AltName: Full=Cyclic nucleotide-binding transporter 1; Flags: Precursor;	A0A2G5F7D5_AQUCA SubName: Full=Uncharacterized protein {ECO:0000313|EMBL:PIA63935.1};	K+-channel ERG and related proteins, contain PAS/PAC sensor domain	GO:0009535,chloroplast thylakoid membrane; GO:0005887,integral component of plasma membrane; GO:0005516,calmodulin binding; GO:0030552,cAMP binding; GO:0030553,cGMP binding; GO:0005249,voltage-gated potassium channel activity; GO:0042391,regulation of membrane potential; GO:0009624,response to nematode; GO:0005515,protein binding; GO:0003674,molecular_function; GO:0005488,binding; GO:0000166,nucl…	Cyclic nucleotide-binding domain	--	--	--
Cluster-26000.114592	1	4.39333	3.01333	4.36333	6.94333	1.83667	1987	--	--	--	--	--	--	--	--	--	--
Cluster-26000.114648	1	13.2833	16.9167	14.3533	24.4833	15.2667	498	--	--	--	--	--	--	--	--	--	--
Cluster-26000.114653	1	1.43	2.02	1.46333	7.63667	1.09	986	K19525 vacuolar protein sorting-associated protein 13A/C | (RefSeq) uncharacterized protein LOC110098611 (A)	putative reverse transcriptase domain-containing protein [Helianthus annuus]	M860_ARATH RecName: Full=Uncharacterized mitochondrial protein AtMg00860; AltName: Full=ORF158;	A0A251VDZ1_HELAN SubName: Full=Putative reverse transcriptase domain-containing protein {ECO:0000313|EMBL:OTG33837.1};	FOG: Transposon-encoded proteins with TYA, reverse transcriptase, integrase domains in various combinations	GO:0005739,mitochondrion; GO:0005622,intracellular; GO:0005575,cellular_component; GO:0005623,cell; GO:0005737,cytoplasm; GO:0043231,intracellular membrane-bounded organelle; GO:0043226,organelle; GO:0043227,membrane-bounded organelle; GO:0043229,intracellular organelle; GO:0044424,intracellular part; GO:0044444,cytoplasmic part; GO:0044464,cell part	--	--	--	--
Cluster-26000.114823	1	0.12	0.0266667	0	4.75333	1.45667	1129	K24983 Ras GTPase-activating protein-binding protein 2 | (RefSeq) ras GTPase-activating protein-binding protein 2 (A)	hypothetical protein AQUCO_00600422v1 [Aquilegia coerulea]	PDK_ARATH RecName: Full=[Pyruvate dehydrogenase (acetyl-transferring)] kinase, mitochondrial; Short=AtPDHK; Short=Pyruvate dehydrogenase kinase; EC=2.7.11.2;	A0A2G5EPI1_AQUCA SubName: Full=Uncharacterized protein {ECO:0000313|EMBL:PIA57675.1};	RasGAP SH3 binding protein rasputin, contains NTF2 and RRM domains	GO:0005739,mitochondrion; GO:0005524,ATP binding; GO:0009927,histidine phosphotransfer kinase activity; GO:0042803,protein homodimerization activity; GO:0004740,pyruvate dehydrogenase (acetyl-transferring) kinase activity; GO:0046777,protein autophosphorylation; GO:0000166,nucleotide binding; GO:0003674,molecular_function; GO:0005488,binding; GO:0008144,drug binding; GO:0017076,purine nucleotide …	RNA recognition motif. (a.k.a. RRM, RBD, or RNP domain)	--	--	--
Cluster-26000.114830	1	9.05333	8.19333	12.64	13.0767	6.37	472	K13429 chitin elicitor receptor kinase 1 | (RefSeq) lysM domain receptor-like kinase 3 (A)	hypothetical protein AQUCO_01200019v1 [Aquilegia coerulea]	LYK3_MEDTR RecName: Full=LysM domain receptor-like kinase 3 {ECO:0000303|PubMed:12947035}; Short=LysM-containing receptor-like kinase 3 {ECO:0000305}; Short=MtLYK3 {ECO:0000303|PubMed:17586690}; EC=2.7.11.1 {ECO:0000255|PROSITE-ProRule:PRU00159, ECO:0000269|PubMed:20971894}; AltName: Full=LysM receptor kinase K1B {ECO:0000305}; AltName: Full=Protein HAIR CURLING {ECO:0000303|PubMed:11290290}; Fla…	A0A2G5E496_AQUCA SubName: Full=Uncharacterized protein {ECO:0000313|EMBL:PIA50550.1};	--	GO:0016021,integral component of membrane; GO:0005886,plasma membrane; GO:0005775,vacuolar lumen; GO:0005524,ATP binding; GO:0016301,kinase activity; GO:0004674,protein serine/threonine kinase activity; GO:0009877,nodulation; GO:0046777,protein autophosphorylation; GO:0009609,response to symbiotic bacterium; GO:0000166,nucleotide binding; GO:0003674,molecular_function; GO:0005488,binding; GO:0008…	--	--	--	--
Cluster-26000.114835	1	0.746667	1.55333	2.50667	2.72	1.33333	749	--	--	--	--	--	--	--	--	--	--
Cluster-26000.114837	1	0.986667	2.48	3.34333	3.35667	1.73667	3359	--	--	--	--	--	--	--	--	--	--
Cluster-26000.114960	1	0.233333	0.103333	0.28	0.6	0.07	3130	K00600 glycine hydroxymethyltransferase [EC:2.1.2.1] | (RefSeq) serine hydroxymethyltransferase 3, chloroplastic-like (A)	PREDICTED: uncharacterized protein LOC104213303 [Nicotiana sylvestris]	--	A0A1U7VFG8_NICSY SubName: Full=uncharacterized protein LOC104213303 {ECO:0000313|RefSeq:XP_009761079.1};	--	--	--	--	--	--
Cluster-26000.114969	1	0.493333	0.393333	0.423333	0.756667	0.39	2246	K14972 PAX-interacting protein 1 | (RefSeq) mediator of RNA polymerase II transcription subunit 15a-like (A)	hypothetical protein AQUCO_00900092v1 [Aquilegia coerulea]	MD15A_ARATH RecName: Full=Mediator of RNA polymerase II transcription subunit 15a;	A0A2G5EBY3_AQUCA SubName: Full=Uncharacterized protein {ECO:0000313|EMBL:PIA53269.1};	--	GO:0016592,mediator complex; GO:0005634,nucleus; GO:0031490,chromatin DNA binding; GO:0003713,transcription coactivator activity; GO:0045723,positive regulation of fatty acid biosynthetic process; GO:0006355,regulation of transcription, DNA-templated; GO:0009751,response to salicylic acid; GO:0006351,transcription, DNA-templated; GO:0003674,molecular_function; GO:0003676,nucleic acid binding; GO:…	KIX domain	--	--	--
Cluster-26000.114970	1	0.0466667	0.23	0.166667	1.22	0.31	1544	--	--	--	--	--	--	--	--	--	--
Cluster-26000.114986	1	4.13333	7.24	2.77333	11.6233	3.55	863	K08235 xyloglucan:xyloglucosyl transferase [EC:2.4.1.207] | (RefSeq) probable xyloglucan endotransglucosylase/hydrolase protein 26 (A)	hypothetical protein AQUCO_00100358v1 [Aquilegia coerulea]	XTH26_ARATH RecName: Full=Probable xyloglucan endotransglucosylase/hydrolase protein 26; Short=At-XTH26; Short=XTH-26; EC=2.4.1.207; Flags: Precursor;	A0A2G5F9Y2_AQUCA RecName: Full=Xyloglucan endotransglucosylase/hydrolase {ECO:0000256|RuleBase:RU361120}; EC=2.4.1.207 {ECO:0000256|RuleBase:RU361120};	--	GO:0048046,apoplast; GO:0005618,cell wall; GO:0004553,hydrolase activity, hydrolyzing O-glycosyl compounds; GO:0016762,xyloglucan:xyloglucosyl transferase activity; GO:0042546,cell wall biogenesis; GO:0071555,cell wall organization; GO:0010411,xyloglucan metabolic process; GO:0003674,molecular_function; GO:0003824,catalytic activity; GO:0016787,hydrolase activity; GO:0016798,hydrolase activity, a…	Glycosyl hydrolases family 16	--	--	--
Cluster-26000.115042	1	0.963333	0.653333	1.47333	1.45667	1.33667	4070	K02982 small subunit ribosomal protein S3 | (RefSeq) rps3, AZ395_gp027; ribosomal protein S3 (A)	ribosomal protein L2 (plastid) [Plukenetia volubilis]	RR3_NANDO RecName: Full=30S ribosomal protein S3, chloroplastic;	A0A291LRE7_9ROSI SubName: Full=Ribosomal protein L2 {ECO:0000313|EMBL:ATI24793.1};	--	GO:0009507,chloroplast; GO:0015935,small ribosomal subunit; GO:0019843,rRNA binding; GO:0003735,structural constituent of ribosome; GO:0006412,translation; GO:0003674,molecular_function; GO:0003676,nucleic acid binding; GO:0003723,RNA binding; GO:0005488,binding; GO:0097159,organic cyclic compound binding; GO:1901363,heterocyclic compound binding; GO:0005198,structural molecule activity; GO:00081…	Ribosomal Proteins L2, RNA binding domain	--	--	--
Cluster-26000.115068	1	0.473333	0.363333	0.48	0.59	0.27	2402	--	--	--	--	--	--	--	--	--	--
Cluster-26000.115084	1	1.07333	1.47	1.00333	2.58333	0.986667	1110	--	--	--	--	--	--	--	--	--	--
Cluster-26000.115169	1	21.9167	22.5767	31.6967	38.7033	15.7767	838	--	hypothetical protein AQUCO_00300415v1 [Aquilegia coerulea]	--	A0A2G5EYT6_AQUCA SubName: Full=Uncharacterized protein {ECO:0000313|EMBL:PIA60880.1};	--	--	NPR1 interacting	--	--	--
Cluster-26000.11519	1	0	0.163333	0	2.06	0.206667	908	--	--	--	--	--	--	--	--	--	--
Cluster-26000.115191	1	6.97667	3.79	9.97333	10.24	3.36	1568	K01206 alpha-L-fucosidase [EC:3.2.1.51] | (RefSeq) alpha-L-fucosidase 3 (A)	hypothetical protein AQUCO_03700028v1 [Aquilegia coerulea]	GDL61_ARATH RecName: Full=GDSL esterase/lipase At4g01130; EC=3.1.1.-; AltName: Full=Extracellular lipase At4g01130; Flags: Precursor;	A0A2G5CT65_AQUCA SubName: Full=Uncharacterized protein {ECO:0000313|EMBL:PIA34474.1};	--	GO:0005576,extracellular region; GO:0016788,hydrolase activity, acting on ester bonds; GO:0016042,lipid catabolic process; GO:0003674,molecular_function; GO:0003824,catalytic activity; GO:0016787,hydrolase activity; GO:0008152,metabolic process; GO:0006629,lipid metabolic process; GO:0008150,biological_process; GO:0009056,catabolic process; GO:0044238,primary metabolic process; GO:0071704,organic…	GDSL-like Lipase/Acylhydrolase	--	--	--
Cluster-26000.115427	1	0.58	2.24	1.53667	4.20333	3.72667	809	--	--	--	--	--	--	--	--	--	--
Cluster-26000.115443	1	0.426667	0.963333	0.396667	1.16667	0.97	1657	K06944 uncharacterized protein | (RefSeq) ribosome-interacting GTPase 1-like (A)	TGS [Macleaya cordata]	DRG3_ARATH RecName: Full=Developmentally-regulated G-protein 3; Short=AtDRG3; AltName: Full=Developmentally-regulated G-protein 1; Short=AtDRG1;	A0A200QCD9_9MAGN SubName: Full=TGS {ECO:0000313|EMBL:OVA08105.1};	GTP-binding protein DRG1 (ODN superfamily)	GO:0005829,cytosol; GO:0019003,GDP binding; GO:0005525,GTP binding; GO:0003924,GTPase activity; GO:0000166,nucleotide binding; GO:0001882,nucleoside binding; GO:0001883,purine nucleoside binding; GO:0003674,molecular_function; GO:0005488,binding; GO:0017076,purine nucleotide binding; GO:0019001,guanyl nucleotide binding; GO:0032549,ribonucleoside binding; GO:0032550,purine ribonucleoside binding;…	C-terminal region of MMR_HSR1 domain	--	--	--
Cluster-26000.115545	1	4.69667	4.00667	4.90333	6.02333	2.61333	798	--	hypothetical protein AQUCO_01600429v1 [Aquilegia coerulea]	Y3918_ARATH RecName: Full=B3 domain-containing protein At3g19184;	A0A2G5DRL0_AQUCA SubName: Full=Uncharacterized protein {ECO:0000313|EMBL:PIA46153.1};	--	GO:0005634,nucleus; GO:0003677,DNA binding; GO:0006355,regulation of transcription, DNA-templated; GO:0006351,transcription, DNA-templated; GO:0003674,molecular_function; GO:0003676,nucleic acid binding; GO:0005488,binding; GO:0097159,organic cyclic compound binding; GO:1901363,heterocyclic compound binding; GO:0008152,metabolic process; GO:0006139,nucleobase-containing compound metabolic process…	B3 DNA binding domain	B3	TF	B3->B3
Cluster-26000.115641	1	5.15333	3.96333	5.72333	5.99667	3.04333	587	K15281 solute carrier family 35 | (RefSeq) GDP-mannose transporter GONST3-like (A)	hypothetical protein AQUCO_18100001v1 [Aquilegia coerulea]	GONS3_ARATH RecName: Full=GDP-mannose transporter GONST3 {ECO:0000303|PubMed:15480787}; AltName: Full=Protein GOLGI NUCLEOTIDE SUGAR TRANSPORTER 3 {ECO:0000303|PubMed:15480787};	A0A2G5C0Q1_AQUCA SubName: Full=Uncharacterized protein {ECO:0000313|EMBL:PIA24856.1};	Nucleotide-sugar transporter VRG4/SQV-7	GO:0000139,Golgi membrane; GO:0016021,integral component of membrane; GO:0015297,antiporter activity; GO:0008643,carbohydrate transport; GO:0015780,nucleotide-sugar transmembrane transport; GO:0003674,molecular_function; GO:0005215,transporter activity; GO:0022857,transmembrane transporter activity; GO:0015291,secondary active transmembrane transporter activity; GO:0022804,active transmembrane tr…	Triose-phosphate Transporter family	--	--	--
Cluster-26000.115664	1	5.45667	5.3	5.50333	6.31667	3.23	3295	--	hypothetical protein AQUCO_01400093v1 [Aquilegia coerulea]	--	A0A2G5DUH5_AQUCA SubName: Full=Uncharacterized protein {ECO:0000313|EMBL:PIA47158.1};	Uncharacterized conserved protein	--	FAM91 N-terminus	--	--	--
Cluster-26000.115700	1	0.97	1.95	1.33667	6.74333	2.65333	762	--	--	--	--	--	--	--	--	--	--
Cluster-26000.115746	1	3.74667	3.52667	5.64333	7.14667	2.48333	648	K00679 phospholipid:diacylglycerol acyltransferase [EC:2.3.1.158] | (RefSeq) hypothetical protein (A)	hypothetical protein AQUCO_01400078v1 [Aquilegia coerulea]	GDL29_ARATH RecName: Full=GDSL esterase/lipase At1g71691; EC=3.1.1.-; AltName: Full=Extracellular lipase At1g71691; Flags: Precursor;	A0A2G5DV34_AQUCA SubName: Full=Uncharacterized protein {ECO:0000313|EMBL:PIA47127.1};	--	GO:0005576,extracellular region; GO:0016788,hydrolase activity, acting on ester bonds; GO:0016042,lipid catabolic process; GO:0003674,molecular_function; GO:0003824,catalytic activity; GO:0016787,hydrolase activity; GO:0008152,metabolic process; GO:0006629,lipid metabolic process; GO:0008150,biological_process; GO:0009056,catabolic process; GO:0044238,primary metabolic process; GO:0071704,organic…	GDSL-like Lipase/Acylhydrolase	--	--	--
Cluster-26000.115752	1	4.17333	28.3867	29.8833	20.3033	16.1433	530	--	--	--	--	--	--	--	--	--	--
Cluster-26000.115815	1	2.27333	3.62333	3.25333	4.78333	1.99	792	--	--	--	--	--	--	--	--	--	--
Cluster-26000.115818	1	1.11	3.58667	3.01667	3.44333	2.47	1084	--	--	--	--	--	--	--	--	--	--
Cluster-26000.115839	1	0.65	0.423333	0.893333	1.03667	0.213333	2667	K20823 N-alpha-acetyltransferase 35, NatC auxiliary subunit | (RefSeq) N-alpha-acetyltransferase 35, NatC auxiliary subunit-like (A)	PREDICTED: uncharacterized protein LOC104825769 [Tarenaya hassleriana]	M1250_ARATH RecName: Full=Uncharacterized mitochondrial protein AtMg01250; AltName: Full=ORF102;	A0A251VNU9_HELAN SubName: Full=Putative RNA-directed DNA polymerase, eukaryota, Reverse transcriptase zinc-binding domain protein {ECO:0000313|EMBL:OTG37238.1};	FOG: Reverse transcriptase	GO:0005739,mitochondrion; GO:0005622,intracellular; GO:0005575,cellular_component; GO:0005623,cell; GO:0005737,cytoplasm; GO:0043231,intracellular membrane-bounded organelle; GO:0043226,organelle; GO:0043227,membrane-bounded organelle; GO:0043229,intracellular organelle; GO:0044424,intracellular part; GO:0044444,cytoplasmic part; GO:0044464,cell part	--	--	--	--
Cluster-26000.115856	1	0.76	1.64333	1.24	2.64	0.65	5610	K12837 splicing factor U2AF 65 kDa subunit | (RefSeq) splicing factor U2af large subunit B-like (A)	hypothetical protein AQUCO_13000004v1 [Aquilegia coerulea]	U2A2B_NICPL RecName: Full=Splicing factor U2af large subunit B; AltName: Full=NpU2AF65b; AltName: Full=U2 auxiliary factor 65 kDa subunit B; AltName: Full=U2 small nuclear ribonucleoprotein auxiliary factor large subunit B; Short=U2 snRNP auxiliary factor large subunit B;	A0A2G5C1D2_AQUCA RecName: Full=U2 snRNP auxiliary factor large subunit {ECO:0000256|RuleBase:RU364135};	Splicing factor U2AF, large subunit (RRM superfamily)	GO:0005634,nucleus; GO:0003723,RNA binding; GO:0006397,mRNA processing; GO:0008380,RNA splicing; GO:0003674,molecular_function; GO:0003676,nucleic acid binding; GO:0005488,binding; GO:0097159,organic cyclic compound binding; GO:1901363,heterocyclic compound binding; GO:0008152,metabolic process; GO:0006139,nucleobase-containing compound metabolic process; GO:0006396,RNA processing; GO:0006725,cel…	RNA recognition motif. (a.k.a. RRM, RBD, or RNP domain)	--	--	--
Cluster-26000.115893	1	0.373333	0.613333	0.653333	1.30333	0.55	984	K19984 exocyst complex component 5 | (RefSeq) uncharacterized protein LOC113272286 (A)	transposase [Saintpaulia hybrid cultivar]	TRA1_MAIZE RecName: Full=Putative AC transposase; AltName: Full=ORFA;	M5XX24_PRUPE SubName: Full=Uncharacterized protein {ECO:0000313|EMBL:EMJ26283.1};	Tam3-transposase (Ac family)	GO:0003677,DNA binding; GO:0046983,protein dimerization activity; GO:0006310,DNA recombination; GO:0032196,transposition; GO:0003674,molecular_function; GO:0003676,nucleic acid binding; GO:0005488,binding; GO:0097159,organic cyclic compound binding; GO:1901363,heterocyclic compound binding; GO:0005515,protein binding; GO:0008152,metabolic process; GO:0006139,nucleobase-containing compound metabol…	Protein of unknown function (DUF 659)	--	--	--
Cluster-26000.115903	1	0.493333	0.873333	1.24	1.64667	0.883333	1132	--	--	--	--	--	--	--	--	--	--
Cluster-26000.115910	1	3.23667	3.46	3.25667	11.7367	2.85	1693	K09338 homeobox-leucine zipper protein | (RefSeq) homeobox-leucine zipper protein ROC8-like (A)	putative mitochondrial protein [Apostasia shenzhenica]	--	M5WQR6_PRUPE SubName: Full=Uncharacterized protein {ECO:0000313|EMBL:EMJ09180.1}; Flags: Fragment;	FOG: Transposon-encoded proteins with TYA, reverse transcriptase, integrase domains in various combinations	GO:0003676,nucleic acid binding; GO:0008270,zinc ion binding; GO:0015074,DNA integration; GO:0003674,molecular_function; GO:0005488,binding; GO:0097159,organic cyclic compound binding; GO:1901363,heterocyclic compound binding; GO:0046872,metal ion binding; GO:0043167,ion binding; GO:0043169,cation binding; GO:0046914,transition metal ion binding; GO:0008152,metabolic process; GO:0006139,nucleobas…	Integrase zinc binding domain	--	--	--
Cluster-26000.115960	1	0.32	0.44	0.533333	1.73333	0.306667	1042	--	--	--	--	--	--	--	--	--	--
Cluster-26000.115963	1	0.34	0.266667	0.673333	2.01	0.416667	1235	--	--	--	--	--	--	--	--	--	--
Cluster-26000.115995	1	0	0.763333	0.46	1.14	0.00333333	3768	--	zf-CCHC domain-containing protein/rve domain-containing protein/RVT_2 domain-containing protein/gag_pre-integrs domain-containing protein/UBN2_2 domain-containing protein, partial [Cephalotus follicularis]	--	A0A1Q3BH04_CEPFO SubName: Full=Zf-CCHC domain-containing protein/rve domain-containing protein/RVT_2 domain-containing protein/gag_pre-integrs domain-containing protein/UBN2_2 domain-containing protein {ECO:0000313|EMBL:GAV67225.1}; Flags: Fragment;	--	GO:0003676,nucleic acid binding; GO:0008270,zinc ion binding; GO:0015074,DNA integration; GO:0003674,molecular_function; GO:0005488,binding; GO:0097159,organic cyclic compound binding; GO:1901363,heterocyclic compound binding; GO:0046872,metal ion binding; GO:0043167,ion binding; GO:0043169,cation binding; GO:0046914,transition metal ion binding; GO:0008152,metabolic process; GO:0006139,nucleobas…	--	--	--	--
Cluster-26000.116033	1	7.26667	3.95	9.67	10.3833	3.35333	825	--	--	--	--	--	--	--	--	--	--
Cluster-26000.116050	1	0.733333	9.23667	10.5067	13.04	6.90667	1164	--	--	--	--	--	--	--	--	--	--
Cluster-26000.116070	1	1.06	2.69	3.87667	3.97333	4.51667	503	--	--	--	--	--	--	--	--	--	--
Cluster-26000.116156	1	3.38667	2.93	4.95	5.31667	2.33333	1913	K03857 phosphatidylinositol N-acetylglucosaminyltransferase subunit A [EC:2.4.1.198] | (RefSeq) phosphatidylinositol N-acetylglucosaminyltransferase subunit A-like (A)	hypothetical protein AQUCO_05300022v1 [Aquilegia coerulea]	PIGA_ARATH RecName: Full=Phosphatidylinositol N-acetylglucosaminyltransferase subunit A; EC=2.4.1.198; AltName: Full=GlcNAc-PI synthesis protein; AltName: Full=Phosphatidylinositol-glycan biosynthesis class A protein;	A0A2G5CHX9_AQUCA SubName: Full=Uncharacterized protein {ECO:0000313|EMBL:PIA30902.1};	N-acetylglucosaminyltransferase complex, subunit PIG-A/SPT14, required for phosphatidylinositol biosynthesis/Sulfolipid synthase	GO:0005789,endoplasmic reticulum membrane; GO:0016021,integral component of membrane; GO:0017176,phosphatidylinositol N-acetylglucosaminyltransferase activity; GO:0016757,transferase activity, transferring glycosyl groups; GO:0006506,GPI anchor biosynthetic process; GO:0009846,pollen germination; GO:0009860,pollen tube growth; GO:0003674,molecular_function; GO:0003824,catalytic activity; GO:00081…	PIGA (GPI anchor biosynthesis)	--	--	--
Cluster-26000.116225	1	0.0366667	0.29	0.366667	1.94333	0.243333	5223	--	--	--	--	--	--	--	--	--	--
Cluster-26000.116235	1	1.48667	1.45	2.01667	2.45	1.14667	2919	K16075 magnesium transporter | (RefSeq) magnesium transporter MRS2-11, chloroplastic (A)	hypothetical protein AQUCO_00901036v1 [Aquilegia coerulea]	MRS2B_ARATH RecName: Full=Magnesium transporter MRS2-11, chloroplastic; AltName: Full=Magnesium Transporter 10; Short=AtMGT10; Flags: Precursor;	A0A2G5EGP9_AQUCA SubName: Full=Uncharacterized protein {ECO:0000313|EMBL:PIA54861.1};	Magnesium transporters: CorA family	GO:0009507,chloroplast; GO:0009941,chloroplast envelope; GO:0031969,chloroplast membrane; GO:0016021,integral component of membrane; GO:0015095,magnesium ion transmembrane transporter activity; GO:0010960,magnesium ion homeostasis; GO:1903830,magnesium ion transmembrane transport; GO:0010117,photoprotection; GO:0010027,thylakoid membrane organization; GO:0003674,molecular_function; GO:0046873,met…	CorA-like Mg2+ transporter protein	--	--	--
Cluster-26000.116247	1	19.8567	22.8233	25.6333	36.0033	14.64	289	K14503 brassinosteroid resistant 1/2 | (RefSeq) BES1/BZR1 homolog protein 2 (A)	BES1/BZR1-like protein, partial [Solanum nigrum]	BEH4_ARATH RecName: Full=BES1/BZR1 homolog protein 4;	A0A1U8M7B5_GOSHI SubName: Full=BES1/BZR1 homolog protein 4-like isoform X1 {ECO:0000313|RefSeq:XP_016722655.1}; SubName: Full=BES1/BZR1 homolog protein 4-like isoform X2 {ECO:0000313|RefSeq:XP_016722656.1};	--	GO:0003677,DNA binding; GO:0003700,DNA-binding transcription factor activity; GO:0009742,brassinosteroid mediated signaling pathway; GO:0006355,regulation of transcription, DNA-templated; GO:0006351,transcription, DNA-templated; GO:0003674,molecular_function; GO:0003676,nucleic acid binding; GO:0005488,binding; GO:0097159,organic cyclic compound binding; GO:1901363,heterocyclic compound binding; …	--	BES1	TF	BES1
Cluster-26000.116268	1	0.796667	0.766667	0.833333	2.4	1.07333	1260	--	--	--	--	--	--	--	--	--	--
Cluster-26000.116323	1	11.61	10.9367	15.5833	15.7533	7.54667	1324	K14820 ribosome biogenesis protein BRX1 | (RefSeq) ribosome biogenesis protein BRX1 homolog 2-like (A)	hypothetical protein AQUCO_00900181v1 [Aquilegia coerulea]	--	A0A2G5ECD8_AQUCA SubName: Full=Uncharacterized protein {ECO:0000313|EMBL:PIA53422.1};	Predicted oxidoreductase	--	Oxidoreductase family, NAD-binding Rossmann fold	--	--	--
Cluster-26000.116388	1	2.85667	8.21333	11.0333	12.4933	11.1167	864	--	--	--	--	--	--	--	--	--	--
Cluster-26000.116493	1	1.34	1.42	1.72333	2.60333	1.15	750	--	--	--	--	--	--	--	--	--	--
Cluster-26000.116562	1	0.0233333	2.22	2.41333	3.45333	1.01333	1947	--	--	--	--	--	--	--	--	--	--
Cluster-26000.116564	1	0.573333	1.80333	2.45	3.40333	1.32333	1653	--	--	--	--	--	--	--	--	--	--
Cluster-26000.116614	1	0.68	0.766667	1.16667	1.22333	0.6	1308	K06228 fused [EC:2.7.11.1] | (RefSeq) hypothetical protein (A)	hypothetical protein VITISV_031817 [Vitis vinifera]	--	A5B8F6_VITVI SubName: Full=Uncharacterized protein {ECO:0000313|EMBL:CAN80895.1};	--	GO:0003676,nucleic acid binding; GO:0003674,molecular_function; GO:0005488,binding; GO:0097159,organic cyclic compound binding; GO:1901363,heterocyclic compound binding	Conserved region of Rad21 / Rec8 like protein	--	--	--
Cluster-26000.116650	1	2.33	2.59	3.39	3.12667	1.16	1177	K22324 aliphatic glucosinolate S-oxygenase [EC:1.14.13.237] | (RefSeq) FMO_GS-OX5; flavin-monooxygenase glucosinolate S-oxygenase 5 (A)	hypothetical protein AQUCO_01300707v1 [Aquilegia coerulea]	GSOX5_ARATH RecName: Full=Flavin-containing monooxygenase FMO GS-OX5; EC=1.14.13.237 {ECO:0000269|PubMed:18799661}; AltName: Full=Flavin-monooxygenase glucosinolate S-oxygenase 5;	A0A2G5E351_AQUCA RecName: Full=Flavin-containing monooxygenase {ECO:0000256|RuleBase:RU361177}; EC=1.-.-.- {ECO:0000256|RuleBase:RU361177};	Flavin-containing monooxygenase	GO:0080107,8-methylthiopropyl glucosinolate S-oxygenase activity; GO:0050660,flavin adenine dinucleotide binding; GO:0004499,N,N-dimethylaniline monooxygenase activity; GO:0050661,NADP binding; GO:0019761,glucosinolate biosynthetic process; GO:0003674,molecular_function; GO:0003824,catalytic activity; GO:0016491,oxidoreductase activity; GO:0016705,oxidoreductase activity, acting on paired donors,…	Flavin-binding monooxygenase-like	--	--	--
Cluster-26000.116693	1	0.163333	0.296667	0.16	0.626667	0.136667	2241	--	--	--	--	--	--	--	--	--	--
Cluster-26000.116804	1	8.96333	12.7833	16.74	18.4733	15.8867	345	--	--	--	--	--	--	--	--	--	--
Cluster-26000.116907	1	0.06	0.106667	0.77	1.96667	0.29	1732	--	uncharacterized protein LOC111016289 isoform X2 [Momordica charantia]	--	A0A200Q1H4_9MAGN SubName: Full=Zinc finger protein {ECO:0000313|EMBL:OVA04331.1};	--	GO:0008270,zinc ion binding; GO:0003674,molecular_function; GO:0005488,binding; GO:0046872,metal ion binding; GO:0043167,ion binding; GO:0043169,cation binding; GO:0046914,transition metal ion binding	Protein of unknown function (DUF1653)	--	--	--
Cluster-26000.116908	1	0.783333	0.896667	1.36	4.31333	0.626667	3053	--	PREDICTED: mavicyanin [Vitis vinifera]	BCP_PEA RecName: Full=Blue copper protein; Flags: Precursor;	D7U759_VITVI SubName: Full=Uncharacterized protein {ECO:0000313|EMBL:CBI38573.3};	--	GO:0009055,electron transfer activity; GO:0046872,metal ion binding; GO:0003674,molecular_function; GO:0003824,catalytic activity; GO:0016491,oxidoreductase activity; GO:0005488,binding; GO:0043167,ion binding; GO:0043169,cation binding	--	--	--	--
Cluster-26000.117011	1	8.48333	19.91	27.3667	23.1567	15.6733	524	--	--	--	--	--	--	--	--	--	--
Cluster-26000.117033	1	74.26	38.9267	87.6667	105.717	37.2767	299	--	--	--	--	--	--	--	--	--	--
Cluster-26000.117054	1	28.6733	66.09	77.1367	149.663	92.3433	426	--	--	--	--	--	--	--	--	--	--
Cluster-26000.117088	1	2.09667	4.54	7.14333	14.6567	6.71667	356	--	--	--	--	--	--	--	--	--	--
Cluster-26000.117114	1	4.42	4.94667	7.76667	8.75667	3.00667	431	--	--	--	--	--	--	--	--	--	--
Cluster-26000.117210	1	0.0933333	0.98	0.66	2.43	0.36	2183	--	--	--	--	--	--	--	--	--	--
Cluster-26000.117224	1	0.823333	1.02	1.25667	1.64	0.956667	1571	--	--	--	--	--	--	--	--	--	--
Cluster-26000.117243	1	2.71333	7.94333	8.03333	8.22667	5.55	901	--	--	--	--	--	--	--	--	--	--
Cluster-26000.117275	1	0.43	0.436667	0.42	0.756667	0.556667	1848	--	--	--	--	--	--	--	--	--	--
Cluster-26000.117298	1	0.446667	0.336667	0.696667	0.786667	0.303333	1951	K15111 solute carrier family 25 (mitochondrial S-adenosylmethionine transporter), member 26 | (RefSeq) S-adenosylmethionine carrier 1, chloroplastic/mitochondrial-like (A)	hypothetical protein AQUCO_01300322v1 [Aquilegia coerulea]	SAMC1_ARATH RecName: Full=S-adenosylmethionine carrier 1, chloroplastic/mitochondrial; AltName: Full=S-adenosylmethionine transporter 1; Short=AtSAMT1; Flags: Precursor;	A0A2G5E118_AQUCA SubName: Full=Uncharacterized protein {ECO:0000313|EMBL:PIA49426.1};	Mitochondrial carrier protein PET8	GO:0009507,chloroplast; GO:0009941,chloroplast envelope; GO:0031969,chloroplast membrane; GO:0016021,integral component of membrane; GO:0005743,mitochondrial inner membrane; GO:0005739,mitochondrion; GO:0009536,plastid; GO:0000095,S-adenosyl-L-methionine transmembrane transporter activity; GO:0009658,chloroplast organization; GO:0006839,mitochondrial transport; GO:0015805,S-adenosyl-L-methionine …	Mitochondrial carrier protein	--	--	--
Cluster-26000.117316	1	6.53667	8.24	7.70667	9.10333	4.4	629	K13141 integrator complex subunit 4 | (RefSeq) protein SIEL-like (A)	hypothetical protein AQUCO_00100420v1 [Aquilegia coerulea]	TOL9_ARATH RecName: Full=TOM1-like protein 9 {ECO:0000305};	A0A2G5FAB6_AQUCA SubName: Full=Uncharacterized protein {ECO:0000313|EMBL:PIA64938.1};	Cytosolic sorting protein GGA2/TOM1	GO:0005737,cytoplasm; GO:0016020,membrane; GO:0006886,intracellular protein transport; GO:0008104,protein localization; GO:0006810,transport; GO:0008150,biological_process; GO:0015031,protein transport; GO:0015833,peptide transport; GO:0033036,macromolecule localization; GO:0034613,cellular protein localization; GO:0042886,amide transport; GO:0045184,establishment of protein localization; GO:0046…	VHS domain	--	--	--
Cluster-26000.117346	1	2.21333	3.71667	2.71	7.19	2.82667	2702	K24104 GPN-loop GTPase | (RefSeq) LOW QUALITY PROTEIN: uncharacterized protein LOC104799061 (A)	hypothetical protein AQUCO_00500573v1 [Aquilegia coerulea]	CRK25_ARATH RecName: Full=Cysteine-rich receptor-like protein kinase 25; Short=Cysteine-rich RLK25; EC=2.7.11.-; Flags: Precursor;	A0A2G5ESJ9_AQUCA SubName: Full=Uncharacterized protein {ECO:0000313|EMBL:PIA58721.1};	--	GO:0016021,integral component of membrane; GO:0005886,plasma membrane; GO:0005524,ATP binding; GO:0004674,protein serine/threonine kinase activity; GO:0042742,defense response to bacterium; GO:0006468,protein phosphorylation; GO:0000166,nucleotide binding; GO:0003674,molecular_function; GO:0005488,binding; GO:0008144,drug binding; GO:0017076,purine nucleotide binding; GO:0030554,adenyl nucleotide…	Protein tyrosine kinase	--	--	--
Cluster-26000.117452	1	8.77667	4.4	11.5667	48.6833	7.18667	463	--	--	--	--	--	--	--	--	--	--
Cluster-26000.117536	1	0.55	0.97	0.746667	3.77	1.29333	765	--	--	--	--	--	--	--	--	--	--
Cluster-26000.117589	1	2.86333	3.69333	5.83667	5.92	4.76667	1809	K01487 guanine deaminase [EC:3.5.4.3] | (RefSeq) hypothetical protein (A)	hypothetical protein AQUCO_01100065v1 [Aquilegia coerulea]	--	A0A2G5E5I6_AQUCA SubName: Full=Uncharacterized protein {ECO:0000313|EMBL:PIA50986.1};	Atrazine chlorohydrolase/guanine deaminase	--	Amidohydrolase family	--	--	--
Cluster-26000.117613	1	1.36	2.53333	2.48667	2.75	2.62333	1979	--	--	--	--	--	--	--	--	--	--
Cluster-26000.117646	1	0.276667	0.236667	0.26	0.47	0.25	2422	--	--	--	A0A0V0IU54_SOLCH SubName: Full=Putative ovule protein {ECO:0000313|EMBL:JAP36035.1};	--	--	--	--	--	--
Cluster-26000.117679	1	1.05	1.44667	1.20667	2.65	0.436667	973	K00801 farnesyl-diphosphate farnesyltransferase [EC:2.5.1.21] | (RefSeq) squalene synthase-like (A)	squalane synthase 1 [Nigella sativa]	FDFT_NICBE RecName: Full=Squalene synthase; Short=SQS; Short=SS; EC=2.5.1.21; AltName: Full=FPP:FPP farnesyltransferase; AltName: Full=Farnesyl-diphosphate farnesyltransferase;	A0A0X9WHR6_NIGSA SubName: Full=Squalane synthase 1 {ECO:0000313|EMBL:AMA66327.1};	Squalene synthetase	GO:0005789,endoplasmic reticulum membrane; GO:0016021,integral component of membrane; GO:0004310,farnesyl-diphosphate farnesyltransferase activity; GO:0016491,oxidoreductase activity; GO:0051996,squalene synthase activity; GO:0006696,ergosterol biosynthetic process; GO:0008299,isoprenoid biosynthetic process; GO:0003674,molecular_function; GO:0003824,catalytic activity; GO:0004311,farnesyltranstr…	--	--	--	--
Cluster-26000.117726	1	0.563333	6.62667	2.68	8.90667	6.1	600	K14499 BRI1 kinase inhibitor 1 | (RefSeq) BRI1 kinase inhibitor 1 (A)	hypothetical protein AQUCO_00700629v1 [Aquilegia coerulea]	BKI1_ARATH RecName: Full=BRI1 kinase inhibitor 1;	A0A2G5EKZ7_AQUCA SubName: Full=Uncharacterized protein {ECO:0000313|EMBL:PIA56432.1};	--	GO:0005829,cytosol; GO:0005886,plasma membrane; GO:0046982,protein heterodimerization activity; GO:0004860,protein kinase inhibitor activity; GO:0009742,brassinosteroid mediated signaling pathway; GO:0006629,lipid metabolic process; GO:0010423,negative regulation of brassinosteroid biosynthetic process; GO:0005515,protein binding; GO:0003674,molecular_function; GO:0005488,binding; GO:0046983,prot…	--	--	--	--
Cluster-26000.117788	1	1.07333	3.41	1.87333	4.42	0.696667	2680	K23951 dymeclin | (RefSeq) dymeclin (A)	hypothetical protein AQUCO_01700543v1 [Aquilegia coerulea]	--	A0A2G5DNJ1_AQUCA SubName: Full=Uncharacterized protein {ECO:0000313|EMBL:PIA45068.1};	Proteins containing regions of low-complexity	--	Dyggve-Melchior-Clausen syndrome protein	--	--	--
Cluster-26000.117928	1	0.23	0.203333	0.29	0.76	0.16	2678	K03006 DNA-directed RNA polymerase II subunit RPB1 [EC:2.7.7.6] | (RefSeq) LOW QUALITY PROTEIN: DNA-directed RNA polymerase II subunit 1-like (A)	zf-CCHC domain-containing protein/rve domain-containing protein/RVT_2 domain-containing protein/gag_pre-integrs domain-containing protein/UBN2_2 domain-containing protein, partial [Cephalotus follicularis]	POLX_TOBAC RecName: Full=Retrovirus-related Pol polyprotein from transposon TNT 1-94; Includes: RecName: Full=Protease; EC=3.4.23.-; Includes: RecName: Full=Reverse transcriptase; EC=2.7.7.49; Includes: RecName: Full=Endonuclease;	A0A1Q3BH04_CEPFO SubName: Full=Zf-CCHC domain-containing protein/rve domain-containing protein/RVT_2 domain-containing protein/gag_pre-integrs domain-containing protein/UBN2_2 domain-containing protein {ECO:0000313|EMBL:GAV67225.1}; Flags: Fragment;	FOG: Transposon-encoded proteins with TYA, reverse transcriptase, integrase domains in various combinations	GO:0004190,aspartic-type endopeptidase activity; GO:0004519,endonuclease activity; GO:0003676,nucleic acid binding; GO:0003964,RNA-directed DNA polymerase activity; GO:0008270,zinc ion binding; GO:0015074,DNA integration; GO:0003674,molecular_function; GO:0003824,catalytic activity; GO:0004175,endopeptidase activity; GO:0008233,peptidase activity; GO:0070011,peptidase activity, acting on L-amino …	gag-polypeptide of LTR copia-type	--	--	--
Cluster-26000.117961	1	3.4	3.73	4.21667	4	1.91	776	--	--	--	--	--	--	--	--	--	--
Cluster-26000.117967	1	2.15667	5.64333	5.63	10.97	4.03333	602	--	--	--	--	--	--	--	--	--	--
Cluster-26000.117993	1	0.196667	1.25	0.866667	1.56	1.15	1289	K11251 histone H2A | (RefSeq) histone H2A.1 (A)	histone H2A.1 [Amborella trichopoda]	H2A1_MEDTR RecName: Full=Probable histone H2A.1;	A0A1D5WFV1_WHEAT RecName: Full=Histone H2A {ECO:0000256|RuleBase:RU003767};	Histone 2A	GO:0000786,nucleosome; GO:0005634,nucleus; GO:0003677,DNA binding; GO:0046982,protein heterodimerization activity; GO:0003674,molecular_function; GO:0003676,nucleic acid binding; GO:0005488,binding; GO:0097159,organic cyclic compound binding; GO:1901363,heterocyclic compound binding; GO:0005515,protein binding; GO:0046983,protein dimerization activity; GO:0005622,intracellular; GO:0005575,cellula…	--	--	--	--
Cluster-26000.118020	1	2.68667	10.94	6.53333	14.6633	10.0733	616	K02213 cell division control protein 6 | (RefSeq) cell division control protein 6 homolog B-like isoform X1 (A)	PREDICTED: methyl-CpG-binding domain-containing protein 11 [Elaeis guineensis]	MBD10_ARATH RecName: Full=Methyl-CpG-binding domain-containing protein 10; Short=AtMBD10; Short=MBD10; AltName: Full=Methyl-CpG-binding protein MBD10;	A0A1U7ZHW8_NELNU SubName: Full=methyl-CpG-binding domain-containing protein 11-like {ECO:0000313|RefSeq:XP_010247817.1};	--	GO:0005829,cytosol; GO:0005634,nucleus; GO:0008327,methyl-CpG binding; GO:0006355,regulation of transcription, DNA-templated; GO:0006351,transcription, DNA-templated; GO:0000166,nucleotide binding; GO:0003674,molecular_function; GO:0003676,nucleic acid binding; GO:0003677,DNA binding; GO:0005488,binding; GO:0036094,small molecule binding; GO:0043565,sequence-specific DNA binding; GO:0097159,organ…	Methyl-CpG binding domain	--	--	--
Cluster-26000.118047	1	0	11.27	4.94333	19.2533	9.12333	842	--	--	--	--	--	--	--	--	--	--
Cluster-26000.118268	1	0.0166667	1.05333	0.566667	2.41	0.383333	4265	K00873 pyruvate kinase [EC:2.7.1.40] | (RefSeq) plastidial pyruvate kinase 2-like (A)	patellin-6-like [Herrania umbratica]	PKP2_ARATH RecName: Full=Plastidial pyruvate kinase 2; Short=PKp2; EC=2.7.1.40; AltName: Full=Plastidial pyruvate kinase 1; Short=PKP1; AltName: Full=Pyruvate kinase III; AltName: Full=Pyruvate kinase isozyme B1, chloroplastic; Short=PKP-BETA1; Short=Plastidic pyruvate kinase beta subunit 1; Flags: Precursor;	A0A0D2T0C0_GOSRA SubName: Full=Uncharacterized protein {ECO:0000313|EMBL:KJB36990.1};	Pyruvate kinase	GO:0009507,chloroplast; GO:0009570,chloroplast stroma; GO:0005739,mitochondrion; GO:0005524,ATP binding; GO:0016301,kinase activity; GO:0000287,magnesium ion binding; GO:0030955,potassium ion binding; GO:0004743,pyruvate kinase activity; GO:0006633,fatty acid biosynthetic process; GO:0006629,lipid metabolic process; GO:0046686,response to cadmium ion; GO:0048316,seed development; GO:0010431,seed …	--	--	--	--
Cluster-26000.118372	1	3.93	4.79	8.61	9.92	3.21333	739	K10745 ribonuclease H2 subunit C | (RefSeq) uncharacterized protein C12B10.15c (A)	hypothetical protein AQUCO_03000372v1 [Aquilegia coerulea]	--	A0A2G5D2P6_AQUCA SubName: Full=Uncharacterized protein {ECO:0000313|EMBL:PIA37792.1};	--	--	Ribonuclease H2 non-catalytic subunit (Ylr154p-like)	--	--	--
Cluster-26000.118397	1	27.2633	73.8567	64.6633	100.44	53.9	400	--	--	--	--	--	--	--	--	--	--
Cluster-26000.118596	1	6.06333	4.14333	7.70333	10.39	6.99	883	--	PREDICTED: uncharacterized protein LOC104601985 isoform X2 [Nelumbo nucifera]	--	A0A1U8AAN6_NELNU SubName: Full=uncharacterized protein LOC104601985 isoform X2 {ECO:0000313|RefSeq:XP_010263815.1};	--	--	--	--	--	--
Cluster-26000.118705	1	6.3	8.36333	12.7733	13.6	8.13	889	K07937 ADP-ribosylation factor 1/2 | (RefSeq) ADP-ribosylation factor-like protein 15 (A)	hypothetical protein AQUCO_00300458v1 [Aquilegia coerulea]	DUF7_ARATH RecName: Full=DUF724 domain-containing protein 7 {ECO:0000305}; Short=AtDUF7 {ECO:0000303|PubMed:19795213}; AltName: Full=ABAP1-interacting protein 1 {ECO:0000303|PubMed:26538092};	A0A2G5EYZ0_AQUCA SubName: Full=Uncharacterized protein {ECO:0000313|EMBL:PIA60946.1};	--	GO:0005634,nucleus; GO:0042803,protein homodimerization activity; GO:0009908,flower development; GO:0040008,regulation of growth; GO:0005515,protein binding; GO:0003674,molecular_function; GO:0005488,binding; GO:0046983,protein dimerization activity; GO:0042802,identical protein binding; GO:0000003,reproduction; GO:0003006,developmental process involved in reproduction; GO:0007275,multicellular o…	Agenet domain	--	--	--
Cluster-26000.118779	1	1.90667	5.41333	3.81	8.3	5.48	483	--	--	--	--	--	--	--	--	--	--
Cluster-26000.118827	1	0	1.81333	0	10.94	0.706667	368	--	--	--	--	--	--	--	--	--	--
Cluster-26000.119065	1	8.93333	18.1733	16.8533	22.1433	21.9933	1466	--	hypothetical protein AQUCO_03600049v1, partial [Aquilegia coerulea]	--	A0A2G5CV24_AQUCA SubName: Full=Uncharacterized protein {ECO:0000313|EMBL:PIA35113.1}; Flags: Fragment;	FOG: Reverse transcriptase	--	Domain of unknown function (DUF4283)	--	--	--
Cluster-26000.119083	1	0	0.186667	0.14	0.576667	0.113333	5820	K24816 maestro heat-like repeat-containing protein family member 1 | (RefSeq) protein SHOOT GRAVITROPISM 6 (A)	hypothetical protein AQUCO_00901089v1 [Aquilegia coerulea]	SHGR6_ARATH RecName: Full=Protein SHOOT GRAVITROPISM 6;	A0A2G5EH94_AQUCA SubName: Full=Uncharacterized protein {ECO:0000313|EMBL:PIA54937.1};	Uncharacterized conserved protein	GO:0009705,plant-type vacuole membrane; GO:0009660,amyloplast organization; GO:0009630,gravitropism; GO:0009959,negative gravitropism; GO:0006996,organelle organization; GO:0008150,biological_process; GO:0009657,plastid organization; GO:0009987,cellular process; GO:0016043,cellular component organization; GO:0071840,cellular component organization or biogenesis; GO:0009605,response to external st…	HEAT repeat	--	--	--
Cluster-26000.119091	1	0.11	0.166667	0.11	0.696667	0.163333	2159	K03164 DNA topoisomerase II [EC:5.6.2.2] | (RefSeq) LOW QUALITY PROTEIN: DNA topoisomerase 2-like (A)	LOW QUALITY PROTEIN: DNA topoisomerase 2-like [Durio zibethinus]	TOP2_PEA RecName: Full=DNA topoisomerase 2; EC=5.99.1.3; AltName: Full=DNA topoisomerase II; AltName: Full=PsTopII;	A0A061FNA1_THECC RecName: Full=DNA topoisomerase 2 {ECO:0000256|RuleBase:RU362094}; EC=5.99.1.3 {ECO:0000256|RuleBase:RU362094};	DNA topoisomerase type II	GO:0005524,ATP binding; GO:0003677,DNA binding; GO:0003918,DNA topoisomerase type II (ATP-hydrolyzing) activity; GO:0046872,metal ion binding; GO:0006265,DNA topological change; GO:0000166,nucleotide binding; GO:0003674,molecular_function; GO:0005488,binding; GO:0008144,drug binding; GO:0017076,purine nucleotide binding; GO:0030554,adenyl nucleotide binding; GO:0032553,ribonucleotide binding; GO:…	Histidine kinase-, DNA gyrase B-, and HSP90-like ATPase	--	--	--
Cluster-26000.119108	1	3.36667	7.05667	6.95333	24.8233	3.20667	530	K13456 RPM1-interacting protein 4 | (RefSeq) hypothetical protein (A)	PREDICTED: uncharacterized protein LOC104594267 [Nelumbo nucifera]	RIN4_ARATH RecName: Full=RPM1-interacting protein 4;	A0A1U7ZWB3_NELNU SubName: Full=uncharacterized protein LOC104594267 {ECO:0000313|RefSeq:XP_010252792.1};	--	GO:0012505,endomembrane system; GO:0019897,extrinsic component of plasma membrane; GO:0016020,membrane; GO:0005886,plasma membrane; GO:0010204,defense response signaling pathway, resistance gene-independent; GO:0009816,defense response to bacterium, incompatible interaction; GO:0034051,negative regulation of plant-type hypersensitive response; GO:0009626,plant-type hypersensitive response; GO:000…	--	--	--	--
Cluster-26000.119109	1	2.1	2.26333	4.26333	4.32	2.06667	1042	K13126 polyadenylate-binding protein | (RefSeq) polyadenylate-binding protein, cytoplasmic and nuclear-like (A)	polyadenylate-binding protein, cytoplasmic and nuclear [Quercus suber]	PABP4_ARATH RecName: Full=Polyadenylate-binding protein 4; Short=PABP-4; Short=Poly(A)-binding protein 4;	A0A2G5ELA8_AQUCA SubName: Full=Uncharacterized protein {ECO:0000313|EMBL:PIA56556.1};	Polyadenylate-binding protein (RRM superfamily)	GO:0005829,cytosol; GO:0005634,nucleus; GO:0003729,mRNA binding; GO:0006417,regulation of translation; GO:0046686,response to cadmium ion; GO:0016032,viral process; GO:0003674,molecular_function; GO:0003676,nucleic acid binding; GO:0003723,RNA binding; GO:0005488,binding; GO:0097159,organic cyclic compound binding; GO:1901363,heterocyclic compound binding; GO:0008152,metabolic process; GO:0006412…	RNA recognition motif. (a.k.a. RRM, RBD, or RNP domain)	--	--	--
Cluster-26000.119128	1	0.55	1.59	1.58	3.80667	0.693333	596	--	--	--	--	--	--	--	--	--	--
Cluster-26000.119195	1	3.31667	5.83	4.54667	6.90333	6.92333	1566	K12900 serine/arginine-rich splicing factor 10 | (RefSeq) serine/arginine-rich SC35-like splicing factor SCL30 (A)	hypothetical protein AQUCO_00300053v1 [Aquilegia coerulea]	SRC33_ARATH RecName: Full=Serine/arginine-rich SC35-like splicing factor SCL33; Short=At-SCL33; Short=AtSCL33; AltName: Full=SC35-like splicing factor 33; AltName: Full=Serine/arginine-rich splicing factor 33;	A0A2G5EWZ7_AQUCA SubName: Full=Uncharacterized protein {ECO:0000313|EMBL:PIA60278.1};	FOG: RRM domain	GO:0005737,cytoplasm; GO:0035061,interchromatin granule; GO:0016607,nuclear speck; GO:0005730,nucleolus; GO:0005886,plasma membrane; GO:0005681,spliceosomal complex; GO:0042802,identical protein binding; GO:0003723,RNA binding; GO:0000398,mRNA splicing, via spliceosome; GO:0008380,RNA splicing; GO:0005515,protein binding; GO:0003674,molecular_function; GO:0005488,binding; GO:0003676,nucleic acid …	--	--	--	--
Cluster-26000.119197	1	0	3.44	0.753333	7.77333	1.47333	1146	K00924 kinase [EC:2.7.1.-] | (RefSeq) probable receptor-like protein kinase At3g55450 isoform X1 (A)	Protein kinase domain [Macleaya cordata]	RK176_ORYSJ RecName: Full=Receptor-like cytoplasmic kinase 176 {ECO:0000303|PubMed:19825577}; Short=OsRLCK176 {ECO:0000303|PubMed:19825577}; EC=2.7.11.1 {ECO:0000305};	A0A200Q618_9MAGN SubName: Full=Protein kinase domain {ECO:0000313|EMBL:OVA05929.1};	Serine/threonine protein kinase	GO:0005886,plasma membrane; GO:0005524,ATP binding; GO:0004675,transmembrane receptor protein serine/threonine kinase activity; GO:0007166,cell surface receptor signaling pathway; GO:0045087,innate immune response; GO:0006468,protein phosphorylation; GO:0000166,nucleotide binding; GO:0003674,molecular_function; GO:0005488,binding; GO:0008144,drug binding; GO:0017076,purine nucleotide binding; GO:…	Protein tyrosine kinase	--	--	--
Cluster-26000.119248	1	0.01	1.06667	0.733333	4.36667	0	1165	--	--	--	--	--	--	--	--	--	--
Cluster-26000.119256	1	1.72	2.94333	1.84333	3.75	1.34667	1132	--	--	--	--	--	--	--	--	--	--
Cluster-26000.119313	1	0.386667	1.44333	0.866667	2.86667	0.88	1412	--	--	--	--	--	--	--	--	--	--
Cluster-26000.119317	1	1.96	1.27	2.29667	2.42667	1.22667	5363	K08343 ubiquitin-like-conjugating enzyme ATG3 | (RefSeq) autophagy-related protein 3 (A)	hypothetical protein AQUCO_04900217v1 [Aquilegia coerulea]	IDM1_ARATH RecName: Full=Increased DNA methylation 1 {ECO:0000303|PubMed:22700931}; AltName: Full=Histone H3 acetyltransferase IDM1 {ECO:0000305}; EC=2.3.1.- {ECO:0000255|PROSITE-ProRule:PRU00532}; AltName: Full=Protein ROS4 {ECO:0000303|PubMed:22733760}; AltName: Full=Repressor of silencing 4 {ECO:0000303|PubMed:22733760};	A0A2G5CKD0_AQUCA SubName: Full=Uncharacterized protein {ECO:0000313|EMBL:PIA31775.1};	--	GO:0005634,nucleus; GO:0009506,plasmodesma; GO:0010385,double-stranded methylated DNA binding; GO:0004402,histone acetyltransferase activity; GO:0042393,histone binding; GO:0046872,metal ion binding; GO:0044154,histone H3-K14 acetylation; GO:0043971,histone H3-K18 acetylation; GO:0043972,histone H3-K23 acetylation; GO:0044030,regulation of DNA methylation; GO:0006355,regulation of transcription, …	TPL-binding domain in jasmonate signalling	--	--	--
Cluster-26000.119357	1	3.56333	11.0767	5.08	10.7467	6.67667	926	--	--	--	--	--	--	--	--	--	--
Cluster-26000.119375	1	0.83	4.24	2.34	5.04667	2.66	854	--	--	--	--	--	--	--	--	--	--
Cluster-26000.119395	1	3.14667	2.66	3.79333	4.64333	2.09667	641	--	--	--	--	--	--	--	--	--	--
Cluster-26000.119554	1	7.26667	15.97	17.2033	14.3533	9.69667	2045	--	--	--	--	--	--	--	--	--	--
Cluster-26000.119567	1	0.39	0.59	0.61	0.906667	0.303333	2085	K07304 peptide-methionine (S)-S-oxide reductase [EC:1.8.4.11] | (RefSeq) peptide methionine sulfoxide reductase-like (A)	uncharacterized protein LOC111437896 [Cucurbita moschata]	POLX_TOBAC RecName: Full=Retrovirus-related Pol polyprotein from transposon TNT 1-94; Includes: RecName: Full=Protease; EC=3.4.23.-; Includes: RecName: Full=Reverse transcriptase; EC=2.7.7.49; Includes: RecName: Full=Endonuclease;	A0A151RAD5_CAJCA SubName: Full=Retrovirus-related Pol polyprotein from transposon TNT 1-94 {ECO:0000313|EMBL:KYP39598.1};	FOG: Transposon-encoded proteins with TYA, reverse transcriptase, integrase domains in various combinations	GO:0004190,aspartic-type endopeptidase activity; GO:0004519,endonuclease activity; GO:0003676,nucleic acid binding; GO:0003964,RNA-directed DNA polymerase activity; GO:0008270,zinc ion binding; GO:0015074,DNA integration; GO:0003674,molecular_function; GO:0003824,catalytic activity; GO:0004175,endopeptidase activity; GO:0008233,peptidase activity; GO:0070011,peptidase activity, acting on L-amino …	Zinc knuckle	--	--	--
Cluster-26000.119571	1	0.0666667	1.18333	1.59	2.9	2.92	1374	--	--	--	--	--	--	--	--	--	--
Cluster-26000.119600	1	0.2	1.62333	1.36333	5.59	2.69333	709	--	--	--	--	--	--	--	--	--	--
Cluster-26000.119631	1	13.8433	11.4833	20.9633	27.8333	12.1967	366	K13146 integrator complex subunit 9 | (RefSeq) integrator complex subunit 9 isoform X1 (A)	hypothetical protein AQUCO_03400191v1 [Aquilegia coerulea]	--	A0A2G5CXV3_AQUCA SubName: Full=Uncharacterized protein {ECO:0000313|EMBL:PIA36111.1};	Predicted cleavage and polyadenylation specificity factor (CPSF subunit)	--	--	--	--	--
Cluster-26000.119660	1	0	0.64	2.22	3.98	0.393333	966	--	hypothetical protein AQUCO_00200299v1 [Aquilegia coerulea]	PRIN2_ARATH RecName: Full=Protein PLASTID REDOX INSENSITIVE 2, chloroplastic {ECO:0000303|PubMed:22211401}; Flags: Precursor;	A0A2G5F2I4_AQUCA SubName: Full=Uncharacterized protein {ECO:0000313|EMBL:PIA62204.1};	--	GO:0042644,chloroplast nucleoid; GO:0042646,plastid nucleoid; GO:0000427,plastid-encoded plastid RNA polymerase complex; GO:0003677,DNA binding; GO:0010468,regulation of gene expression; GO:0006355,regulation of transcription, DNA-templated; GO:0009642,response to light intensity; GO:0006351,transcription, DNA-templated; GO:0003674,molecular_function; GO:0003676,nucleic acid binding; GO:0005488,b…	--	--	--	--
Cluster-26000.119673	1	21.6033	56.59	102.757	96.27	44.3533	849	--	--	--	--	--	--	--	--	--	--
Cluster-26000.119674	1	0	1.15333	5.40667	7.45	1.62667	495	--	--	--	--	--	--	--	--	--	--
Cluster-26000.119686	1	0.22	0.343333	0	1.32	0.00666667	2131	K07964 heparanase [EC:3.2.1.166] | (RefSeq) heparanase-like protein 1 (A)	hypothetical protein AQUCO_00200770v1 [Aquilegia coerulea]	HPSE1_ARATH RecName: Full=Heparanase-like protein 1; EC=3.2.-.-; Flags: Precursor;	A0A2G5F522_AQUCA SubName: Full=Uncharacterized protein {ECO:0000313|EMBL:PIA62977.1};	--	GO:0005618,cell wall; GO:0005576,extracellular region; GO:0005765,lysosomal membrane; GO:0009505,plant-type cell wall; GO:0004566,beta-glucuronidase activity; GO:0009826,unidimensional cell growth; GO:0003674,molecular_function; GO:0003824,catalytic activity; GO:0004553,hydrolase activity, hydrolyzing O-glycosyl compounds; GO:0016787,hydrolase activity; GO:0016798,hydrolase activity, acting on gl…	Glycosyl hydrolase family 79, N-terminal domain	--	--	--
Cluster-26000.119728	1	0.76	1.04667	0.776667	4.50667	0.88	970	K18693 diacylglycerol diphosphate phosphatase / phosphatidate phosphatase [EC:3.1.3.81 3.1.3.4] | (RefSeq) lipid phosphate phosphatase 2-like (A)	hypothetical protein AQUCO_04100098v1 [Aquilegia coerulea]	LPP2_ARATH RecName: Full=Lipid phosphate phosphatase 2; Short=AtLPP2; EC=3.1.3.-; AltName: Full=Phosphatidic acid phosphatase 2; Short=AtPAP2; AltName: Full=Prenyl diphosphate phosphatase;	A0A2G5CQA6_AQUCA SubName: Full=Uncharacterized protein {ECO:0000313|EMBL:PIA33438.1};	Lipid phosphate phosphatase and related enzymes of the PAP2 family	GO:0005887,integral component of plasma membrane; GO:0005886,plasma membrane; GO:0003993,acid phosphatase activity; GO:0008195,phosphatidate phosphatase activity; GO:0003674,molecular_function; GO:0003824,catalytic activity; GO:0016787,hydrolase activity; GO:0016788,hydrolase activity, acting on ester bonds; GO:0016791,phosphatase activity; GO:0042578,phosphoric ester hydrolase activity; GO:00055…	PAP2 superfamily	--	--	--
Cluster-26000.119807	1	33.8133	27.65	35.5267	53.12	25.23	1259	K20472 coatomer subunit zeta | (RefSeq) coatomer subunit zeta-1 (A)	hypothetical protein AQUCO_02700370v1 [Aquilegia coerulea]	COPZ2_ARATH RecName: Full=Coatomer subunit zeta-2; AltName: Full=Zeta-2-coat protein; AltName: Full=Zeta-COP 2;	A0A2G5D6K4_AQUCA SubName: Full=Uncharacterized protein {ECO:0000313|EMBL:PIA39134.1};	Vesicle coat complex COPI, zeta subunit	GO:0030663,COPI-coated vesicle membrane; GO:0000139,Golgi membrane; GO:0015031,protein transport; GO:0016192,vesicle-mediated transport; GO:0008104,protein localization; GO:0006810,transport; GO:0008150,biological_process; GO:0015833,peptide transport; GO:0033036,macromolecule localization; GO:0042886,amide transport; GO:0045184,establishment of protein localization; GO:0051179,localization; GO:0…	Clathrin adaptor complex small chain	--	--	--
Cluster-26000.119845	1	0.753333	0.313333	1.26667	3.91667	0.08	687	--	--	--	--	--	--	--	--	--	--
Cluster-26000.119962	1	12.3533	9.63	11.0233	18.8833	11.6833	839	K10758 thiol oxidase [EC:1.8.3.2] | (RefSeq) sulfhydryl oxidase 2 isoform X1 (A)	hypothetical protein MIMGU_mgv1a024752mg, partial [Erythranthe guttata]	QSOX1_ORYSJ RecName: Full=Sulfhydryl oxidase 1; EC=1.8.3.2; AltName: Full=Quiescin-sulfhydryl oxidase 1; Short=OsQSOX1; Flags: Precursor;	A0A022QNY7_ERYGU RecName: Full=Sulfhydryl oxidase {ECO:0000256|RuleBase:RU371123}; EC=1.8.3.2 {ECO:0000256|RuleBase:RU371123}; Flags: Fragment;	FAD-dependent sulfhydryl oxidase/quiescin and related proteins	GO:0005615,extracellular space; GO:0030173,integral component of Golgi membrane; GO:0016971,flavin-linked sulfhydryl oxidase activity; GO:0003756,protein disulfide isomerase activity; GO:0045454,cell redox homeostasis; GO:0003674,molecular_function; GO:0003824,catalytic activity; GO:0016491,oxidoreductase activity; GO:0016667,oxidoreductase activity, acting on a sulfur group of donors; GO:0016670…	--	--	--	--
Cluster-26000.119963	1	0.113333	0.273333	0.18	0.446667	0.17	3568	K22804 structural maintenance of chromosomes protein 6 | (RefSeq) structural maintenance of chromosomes protein 6B-like (A)	uncharacterized protein LOC110918896 [Helianthus annuus]	RNHX1_ARATH RecName: Full=Putative ribonuclease H protein At1g65750; EC=3.1.26.4;	A0A251VNU9_HELAN SubName: Full=Putative RNA-directed DNA polymerase, eukaryota, Reverse transcriptase zinc-binding domain protein {ECO:0000313|EMBL:OTG37238.1};	FOG: Reverse transcriptase	GO:0046872,metal ion binding; GO:0003676,nucleic acid binding; GO:0004523,RNA-DNA hybrid ribonuclease activity; GO:0003674,molecular_function; GO:0005488,binding; GO:0043167,ion binding; GO:0043169,cation binding; GO:0097159,organic cyclic compound binding; GO:1901363,heterocyclic compound binding; GO:0003824,catalytic activity; GO:0004518,nuclease activity; GO:0004519,endonuclease activity; GO:0…	Reverse transcriptase-like	--	--	--
Cluster-26000.119997	1	1.05667	2.11	2.45667	2.6	2.41333	783	--	--	--	--	--	--	Retrotransposon gag protein	--	--	--
Cluster-26000.120037	1	3.51	1.45	3.87333	7.19	1.60333	1223	K17508 protein phosphatase PTC7 [EC:3.1.3.16] | (RefSeq) probable protein phosphatase 2C 26 (A)	hypothetical protein AQUCO_00400441v1 [Aquilegia coerulea]	P2C26_ARATH RecName: Full=Probable protein phosphatase 2C 26; Short=AtPP2C26; EC=3.1.3.16;	A0A2G5EV04_AQUCA SubName: Full=Uncharacterized protein {ECO:0000313|EMBL:PIA59554.1};	Serine/threonine protein phosphatase	GO:0009507,chloroplast; GO:0009570,chloroplast stroma; GO:0046872,metal ion binding; GO:0004721,phosphoprotein phosphatase activity; GO:0071482,cellular response to light stimulus; GO:0035970,peptidyl-threonine dephosphorylation; GO:0010027,thylakoid membrane organization; GO:0003674,molecular_function; GO:0005488,binding; GO:0043167,ion binding; GO:0043169,cation binding; GO:0003824,catalytic ac…	Stage II sporulation protein E (SpoIIE)	--	--	--
Cluster-26000.120117	1	0.26	0.783333	0.626667	1.24333	0.766667	3089	--	hypothetical protein AQUCO_00300367v1 [Aquilegia coerulea]	--	A0A2G5EYH2_AQUCA SubName: Full=Uncharacterized protein {ECO:0000313|EMBL:PIA60794.1};	--	--	--	--	--	--
Cluster-26000.120146	1	1.74	6.55667	10.5867	12.8233	8.05	1082	--	hypothetical protein AQUCO_03100037v1 [Aquilegia coerulea]	--	A0A2G5D1D2_AQUCA SubName: Full=Uncharacterized protein {ECO:0000313|EMBL:PIA37007.1};	--	--	--	--	--	--
Cluster-26000.120186	1	3.2	9.08667	10.99	23.9767	10.3633	279	--	--	--	--	--	--	--	--	--	--
Cluster-26000.120238	1	1.99333	4.60333	2.26667	4.93	1.37667	593	--	--	--	--	--	--	--	--	--	--
Cluster-26000.120246	1	2.16333	2.33667	2.24667	4.63	4.39333	822	--	--	--	--	--	--	--	--	--	--
Cluster-26000.120277	1	0.326667	1.26333	0.0666667	1.94	0.08	1396	K02987 small subunit ribosomal protein S4e | (RefSeq) hypothetical protein (A)	hypothetical protein DCAR_018674 [Daucus carota subsp. sativus]	RS4_GOSHI RecName: Full=40S ribosomal protein S4;	A0A162A330_DAUCA SubName: Full=Uncharacterized protein {ECO:0000313|EMBL:KZM95432.1};	40S ribosomal protein S4	GO:0005634,nucleus; GO:0044391,ribosomal subunit; GO:0003729,mRNA binding; GO:0019843,rRNA binding; GO:0003735,structural constituent of ribosome; GO:0031369,translation initiation factor binding; GO:0006412,translation; GO:0003674,molecular_function; GO:0003676,nucleic acid binding; GO:0003723,RNA binding; GO:0005488,binding; GO:0097159,organic cyclic compound binding; GO:1901363,heterocyclic co…	--	--	--	--
Cluster-26000.120291	1	0.08	0.523333	0.486667	1.12333	0.163333	1856	K01322 prolyl oligopeptidase [EC:3.4.21.26] | (RefSeq) putative F-box/LRR-repeat protein At3g18150 (A)	hypothetical protein AQUCO_00600037v1 [Aquilegia coerulea]	FDL27_ARATH RecName: Full=F-box/FBD/LRR-repeat protein At4g26340;	A0A2G5EMN4_AQUCA SubName: Full=Uncharacterized protein {ECO:0000313|EMBL:PIA57035.1};	--	--	FBD	--	--	--
Cluster-26000.120414	1	0.703333	1.48667	0.533333	1.83	1.11667	1724	K25079 RNA-binding protein 42 | (RefSeq) RNA-binding protein 42-like (A)	hypothetical protein AXF42_Ash017838 [Apostasia shenzhenica]	--	A0A2I0A3X8_9ASPA SubName: Full=Uncharacterized protein {ECO:0000313|EMBL:PKA50244.1};	--	--	--	--	--	--
Cluster-26000.120458	1	37.8767	78.8067	84.14	77	77.6633	800	K07018 uncharacterized protein | (RefSeq) uncharacterized protein LOC113309843 (A)	hypothetical protein AQUCO_00900171v1 [Aquilegia coerulea]	--	A0A2G5ECB2_AQUCA SubName: Full=Uncharacterized protein {ECO:0000313|EMBL:PIA53404.1};	--	--	X-Pro dipeptidyl-peptidase (S15 family)	--	--	--
Cluster-26000.120473	1	210.203	144.98	252.927	261.917	109.243	390	K10956 protein transport protein SEC61 subunit alpha | (RefSeq) protein transport protein Sec61 subunit alpha-like (A)	sec61 transport protein, partial [Genlisea aurea]	SC61A_PYRSA RecName: Full=Protein transport protein Sec61 subunit alpha;	S8EKZ0_9LAMI SubName: Full=Sec61 transport protein {ECO:0000313|EMBL:EPS73277.1}; Flags: Fragment;	Transport protein Sec61, alpha subunit	GO:0005789,endoplasmic reticulum membrane; GO:0016021,integral component of membrane; GO:0015031,protein transport; GO:0008104,protein localization; GO:0006810,transport; GO:0008150,biological_process; GO:0015833,peptide transport; GO:0033036,macromolecule localization; GO:0042886,amide transport; GO:0045184,establishment of protein localization; GO:0051179,localization; GO:0051234,establishment …	Plug domain of Sec61p	--	--	--
Cluster-26000.120509	1	1.43	7.16333	7.93667	6.81333	6.78667	2733	K01895 acetyl-CoA synthetase [EC:6.2.1.1] | (RefSeq) acetyl-coenzyme A synthetase, chloroplastic/glyoxysomal-like isoform X1 (A)	hypothetical protein AQUCO_02400044v1 [Aquilegia coerulea]	ACS_ARATH RecName: Full=Acetyl-coenzyme A synthetase, chloroplastic/glyoxysomal; EC=6.2.1.1; AltName: Full=Acetate--CoA ligase; AltName: Full=Acetyl-CoA synthetase; Flags: Precursor;	A0A2G5DB46_AQUCA RecName: Full=Acetyl-coenzyme A synthetase {ECO:0000256|RuleBase:RU361147}; EC=6.2.1.1 {ECO:0000256|RuleBase:RU361147};	Acyl-CoA synthetase	GO:0009507,chloroplast; GO:0009570,chloroplast stroma; GO:0005829,cytosol; GO:0009514,glyoxysome; GO:0003987,acetate-CoA ligase activity; GO:0016208,AMP binding; GO:0005524,ATP binding; GO:0006083,acetate metabolic process; GO:0019427,acetyl-CoA biosynthetic process from acetate; GO:0006631,fatty acid metabolic process; GO:0003674,molecular_function; GO:0003824,catalytic activity; GO:0016405,CoA-…	AMP-binding enzyme	--	--	--
Cluster-26000.120512	1	1.37333	4.76333	2.01	4.7	1.77333	506	K17604 zinc finger SWIM domain-containing protein 3 | (RefSeq) uncharacterized protein LOC109831077 (A)	PREDICTED: protein FAR1-RELATED SEQUENCE 5-like [Fragaria vesca subsp. vesca]	FRS5_ARATH RecName: Full=Protein FAR1-RELATED SEQUENCE 5;	M5X3A3_PRUPE SubName: Full=Uncharacterized protein {ECO:0000313|EMBL:EMJ13570.1};	--	GO:0005634,nucleus; GO:0008270,zinc ion binding; GO:0006355,regulation of transcription, DNA-templated; GO:0003674,molecular_function; GO:0005488,binding; GO:0046872,metal ion binding; GO:0043167,ion binding; GO:0043169,cation binding; GO:0046914,transition metal ion binding; GO:0008152,metabolic process; GO:0006139,nucleobase-containing compound metabolic process; GO:0006351,transcription, DNA-t…	MULE transposase domain	--	--	--
Cluster-26000.120518	1	0.876667	3.51667	3.35333	3.63667	2.11333	2210	--	putative inactive nicotinamidase [Quercus suber]	NIC4_ARATH RecName: Full=Probable inactive nicotinamidase At3g16190 {ECO:0000305};	A0A067KM17_JATCU SubName: Full=Uncharacterized protein {ECO:0000313|EMBL:KDP37261.1};	--	GO:0005737,cytoplasm; GO:0003824,catalytic activity; GO:0006212,uracil catabolic process; GO:0003674,molecular_function; GO:0008152,metabolic process; GO:0006139,nucleobase-containing compound metabolic process; GO:0006206,pyrimidine nucleobase metabolic process; GO:0006208,pyrimidine nucleobase catabolic process; GO:0006725,cellular aromatic compound metabolic process; GO:0006807,nitrogen compou…	Isochorismatase family	--	--	--
Cluster-26000.120524	1	2.38667	2.84667	3.44	5.18667	3.10667	1230	K06210 nicotinamide mononucleotide adenylyltransferase [EC:2.7.7.1 2.7.7.18] | (RefSeq) nicotinamide/nicotinic acid mononucleotide adenylyltransferase (A)	Cytidyltransferase-like domain [Macleaya cordata]	NMNAT_ARATH RecName: Full=Nicotinamide/nicotinic acid mononucleotide adenylyltransferase {ECO:0000305}; Short=NMN/NaMN adenylyltransferase; EC=2.7.7.1; EC=2.7.7.18; AltName: Full=Nicotinamide mononucleotide adenylyltransferase; Short=NMN adenylyltransferase; AltName: Full=Nicotinate-nucleotide adenylyltransferase; Short=NaMN adenylyltransferase;	A0A200QK72_9MAGN RecName: Full=Nicotinamide-nucleotide adenylyltransferase {ECO:0000256|RuleBase:RU362021}; EC=2.7.7.1 {ECO:0000256|RuleBase:RU362021}; EC=2.7.7.18 {ECO:0000256|RuleBase:RU362021}; AltName: Full=Nicotinate-nucleotide adenylyltransferase {ECO:0000256|RuleBase:RU362021};	Nicotinamide mononucleotide adenylyl transferase	GO:0005634,nucleus; GO:0005524,ATP binding; GO:0046872,metal ion binding; GO:0000309,nicotinamide-nucleotide adenylyltransferase activity; GO:0004515,nicotinate-nucleotide adenylyltransferase activity; GO:0034628,'de novo' NAD biosynthetic process from aspartate; GO:0000166,nucleotide binding; GO:0003674,molecular_function; GO:0005488,binding; GO:0008144,drug binding; GO:0017076,purine nucleotide…	Cytidylyltransferase-like	--	--	--
Cluster-26000.120526	1	0.17	0.4	2.61333	6.61333	2.45333	785	--	--	--	--	--	--	--	--	--	--
Cluster-26000.120534	1	0.03	0.146667	0.186667	1.75	0.173333	2051	--	--	--	--	--	--	--	--	--	--
Cluster-26000.120567	1	0.37	0.89	0.99	1.65	0.543333	1318	--	--	--	--	--	--	--	--	--	--
Cluster-26000.120569	1	0.243333	0.533333	0.37	2.49333	0.713333	943	--	--	--	--	--	--	--	--	--	--
Cluster-26000.120598	1	0.303333	0.473333	0.743333	1.24	1.29	992	--	hypothetical protein AQUCO_05500070v1 [Aquilegia coerulea]	CHR28_ARATH RecName: Full=Helicase-like transcription factor CHR28 {ECO:0000305}; EC=3.6.4.- {ECO:0000305}; AltName: Full=Protein CHROMATIN REMODELING 28 {ECO:0000305}; AltName: Full=Protein SNF2-RING-HELICASE-LIKE 2 {ECO:0000303|PubMed:25425661};	A0A2G5CGZ0_AQUCA SubName: Full=Uncharacterized protein {ECO:0000313|EMBL:PIA30529.1};	Helicase-like transcription factor HLTF/DNA helicase RAD5, DEAD-box superfamily	GO:0005737,cytoplasm; GO:0005634,nucleus; GO:0005524,ATP binding; GO:0003677,DNA binding; GO:0004386,helicase activity; GO:0046872,metal ion binding; GO:0016569,covalent chromatin modification; GO:0006355,regulation of transcription, DNA-templated; GO:0080188,RNA-directed DNA methylation; GO:0006351,transcription, DNA-templated; GO:0000166,nucleotide binding; GO:0003674,molecular_function; GO:000…	Zinc finger, C3HC4 type (RING finger)	--	--	--
Cluster-26000.120618	1	8.59	15.51	9.81	16.8133	9.32667	4095	K15710 E3 ubiquitin-protein ligase SHPRH [EC:3.6.4.- 2.3.2.27] | (RefSeq) hypothetical protein (A)	hypothetical protein AQUCO_00200450v1 [Aquilegia coerulea]	PPR49_ARATH RecName: Full=Pentatricopeptide repeat-containing protein At1g18900;	A0A2G5F3C0_AQUCA SubName: Full=Uncharacterized protein {ECO:0000313|EMBL:PIA62440.1};	FOG: PPR repeat	GO:0043231,intracellular membrane-bounded organelle; GO:0004519,endonuclease activity; GO:0003723,RNA binding; GO:0009451,RNA modification; GO:0003674,molecular_function; GO:0003824,catalytic activity; GO:0004518,nuclease activity; GO:0016787,hydrolase activity; GO:0016788,hydrolase activity, acting on ester bonds; GO:0003676,nucleic acid binding; GO:0005488,binding; GO:0097159,organic cyclic com…	PPR repeat family	--	--	--
Cluster-26000.120620	1	0.35	0.696667	0.41	1.08667	0.583333	3346	--	--	--	--	--	--	--	--	--	--
Cluster-26000.120677	1	0.363333	0.953333	0.696667	1.85333	0.81	1346	--	hypothetical protein AQUCO_02500374v1 [Aquilegia coerulea]	--	A0A2G5DAQ9_AQUCA SubName: Full=Uncharacterized protein {ECO:0000313|EMBL:PIA40619.1};	--	--	--	--	--	--
Cluster-26000.120693	1	0	0.0233333	0.416667	0.663333	0.383333	1508	K08829 male germ cell-associated kinase [EC:2.7.11.22] | (RefSeq) serine/threonine-protein kinase MHK (A)	hypothetical protein AQUCO_03400071v1 [Aquilegia coerulea]	MHK_ARATH RecName: Full=Serine/threonine-protein kinase MHK; EC=2.7.11.22;	A0A2G5CXD5_AQUCA SubName: Full=Uncharacterized protein {ECO:0000313|EMBL:PIA35923.1};	MAPK related serine/threonine protein kinase	GO:0005737,cytoplasm; GO:0005634,nucleus; GO:0005524,ATP binding; GO:0004693,cyclin-dependent protein serine/threonine kinase activity; GO:0004674,protein serine/threonine kinase activity; GO:0035556,intracellular signal transduction; GO:0010468,regulation of gene expression; GO:0000166,nucleotide binding; GO:0003674,molecular_function; GO:0005488,binding; GO:0008144,drug binding; GO:0017076,puri…	Protein kinase domain	--	--	--
Cluster-26000.120703	1	3.11	1.07333	5.95333	6.63	0.73	2185	K11984 U4/U6.U5 tri-snRNP-associated protein 1 | (RefSeq) SART-1 family protein DOT2 (A)	hypothetical protein AQUCO_02700090v1 [Aquilegia coerulea]	DOT2_ARATH RecName: Full=SART-1 family protein DOT2 {ECO:0000305}; AltName: Full=Protein DEFECTIVELY ORGANIZED TRIBUTARIES 2 {ECO:0000303|PubMed:18643975}; AltName: Full=Protein MERISTEM-DEFECTIVE {ECO:0000303|PubMed:19000164};	A0A2G5D550_AQUCA SubName: Full=Uncharacterized protein {ECO:0000313|EMBL:PIA38628.1};	U4/U6.U5 snRNP associated protein	GO:0005730,nucleolus; GO:0005634,nucleus; GO:0046540,U4/U6 x U5 tri-snRNP complex; GO:0010588,cotyledon vascular tissue pattern formation; GO:0009908,flower development; GO:0048366,leaf development; GO:0010305,leaf vascular tissue pattern formation; GO:0000481,maturation of 5S rRNA; GO:0009933,meristem structural organization; GO:0045292,mRNA cis splicing, via spliceosome; GO:0010087,phloem or xy…	SART-1 family	--	--	--
Cluster-26000.120773	1	2.50667	2.01333	2.56667	4.08667	3.70333	1343	K23720 UV-stimulated scaffold protein A | (RefSeq) UV-stimulated scaffold protein A homolog (A)	hypothetical protein AQUCO_03700201v1 [Aquilegia coerulea]	UVSSA_ARATH RecName: Full=UV-stimulated scaffold protein A homolog;	A0A2G5CV37_AQUCA SubName: Full=Uncharacterized protein {ECO:0000313|EMBL:PIA34767.1};	Uncharacterized conserved protein	--	Uncharacterized conserved protein (DUF2043)	--	--	--
Cluster-26000.120777	1	2.44667	4.10333	2.19	9.64667	3.64	561	--	--	--	--	--	--	--	--	--	--
Cluster-26000.120781	1	0.563333	0.83	0.523333	1.81333	1.00333	2238	--	--	--	--	--	--	--	--	--	--
Cluster-26000.120787	1	2.33333	2.19	3.65	3.39	1.59333	900	--	--	--	--	--	--	--	--	--	--
Cluster-26000.120795	1	1.25667	1.09667	1.86333	1.92333	0.51	3774	K15276 solute carrier family 35 (adenosine 3'-phospho 5'-phosphosulfate transporter), member B2 | (RefSeq) UDP-galactose/UDP-glucose transporter 5B (A)	hypothetical protein AQUCO_02700249v1 [Aquilegia coerulea]	UTR5B_ARATH RecName: Full=UDP-galactose/UDP-glucose transporter 5B {ECO:0000305}; Short=AtUTr5B {ECO:0000305};	A0A2G5D609_AQUCA SubName: Full=Uncharacterized protein {ECO:0000313|EMBL:PIA38928.1};	UDP-galactose transporter related protein	GO:0030176,integral component of endoplasmic reticulum membrane; GO:0030173,integral component of Golgi membrane; GO:0046964,3'-phosphoadenosine 5'-phosphosulfate transmembrane transporter activity; GO:0015297,antiporter activity; GO:0008643,carbohydrate transport; GO:0000295,adenine nucleotide transmembrane transporter activity; GO:0003674,molecular_function; GO:0005215,transporter activity; GO:…	UAA transporter family	--	--	--
Cluster-26000.120821	1	2.28	2.16667	2.32	8.33333	1.33333	1143	K12396 AP-3 complex subunit delta | (RefSeq) LOW QUALITY PROTEIN: uncharacterized protein LOC111400700 (A)	uncharacterized protein LOC110113127 [Dendrobium catenatum]	--	A5BCY4_VITVI SubName: Full=Uncharacterized protein {ECO:0000313|EMBL:CAN74420.1}; Flags: Fragment;	FOG: Transposon-encoded proteins with TYA, reverse transcriptase, integrase domains in various combinations	GO:0003676,nucleic acid binding; GO:0015074,DNA integration; GO:0003674,molecular_function; GO:0005488,binding; GO:0097159,organic cyclic compound binding; GO:1901363,heterocyclic compound binding; GO:0008152,metabolic process; GO:0006139,nucleobase-containing compound metabolic process; GO:0006259,DNA metabolic process; GO:0006725,cellular aromatic compound metabolic process; GO:0006807,nitrogen…	--	--	--	--
Cluster-26000.120825	1	1.16667	1.47667	1.43333	3.73667	1	2183	--	--	--	--	--	--	--	--	--	--
Cluster-26000.120938	1	0.803333	0.956667	1.13333	1.18667	0.506667	2286	--	--	--	--	--	--	--	--	--	--
Cluster-26000.120953	1	0	1.43667	6.88	6.63333	0.63	410	--	--	--	--	--	--	--	--	--	--
Cluster-26000.120984	1	44.44	37.39	66.11	124.307	40.6633	1272	--	hypothetical protein AQUCO_01400008v1 [Aquilegia coerulea]	CBSX3_ARATH RecName: Full=CBS domain-containing protein CBSX3, mitochondrial; Flags: Precursor;	A0A2G5DU06_AQUCA SubName: Full=Uncharacterized protein {ECO:0000313|EMBL:PIA46988.1};	--	GO:0005739,mitochondrion; GO:0050897,cobalt ion binding; GO:0045454,cell redox homeostasis; GO:0009651,response to salt stress; GO:0003674,molecular_function; GO:0005488,binding; GO:0046872,metal ion binding; GO:0043167,ion binding; GO:0043169,cation binding; GO:0046914,transition metal ion binding; GO:0008150,biological_process; GO:0009987,cellular process; GO:0019725,cellular homeostasis; GO:00…	CBS domain	--	--	--
Cluster-26000.120993	1	0	0.126667	0.49	1.62	0.206667	1111	K04645 clathrin light chain B | (RefSeq) clathrin light chain 2 (A)	PREDICTED: clathrin light chain 2-like [Nelumbo nucifera]	CLC1_ARATH RecName: Full=Clathrin light chain 1;	A0A1U7ZSQ6_NELNU RecName: Full=Clathrin light chain {ECO:0000256|RuleBase:RU363137};	--	GO:0030132,clathrin coat of coated pit; GO:0030130,clathrin coat of trans-Golgi network vesicle; GO:0030125,clathrin vesicle coat; GO:0005829,cytosol; GO:0005886,plasma membrane; GO:0032050,clathrin heavy chain binding; GO:0005198,structural molecule activity; GO:0072583,clathrin-dependent endocytosis; GO:0006886,intracellular protein transport; GO:0005515,protein binding; GO:0003674,molecular_fu…	--	--	--	--
Cluster-26000.121021	1	3.17	6.44667	5.85333	10.7367	3.95	1083	K01191 alpha-mannosidase [EC:3.2.1.24] | (RefSeq) alpha-mannosidase At3g26720-like (A)	unnamed protein product, partial [Vitis vinifera]	--	F6HH69_VITVI SubName: Full=Uncharacterized protein {ECO:0000313|EMBL:CCB51565.1};	--	--	Protein of unknown function (DUF1644)	--	--	--
Cluster-26000.121044	1	4.53	16.5167	14.09	14.7533	12.78	356	--	--	--	--	--	--	--	--	--	--
Cluster-26000.121088	1	0.57	1.35	0.926667	1.52667	0.85	3301	--	--	--	--	--	--	--	--	--	--
Cluster-26000.121295	1	1.13333	1.15667	0.943333	1.67	1.48667	1434	--	PREDICTED: ankyrin repeat-containing protein At3g12360-like [Ziziphus jujuba]	--	A0A061ES22_THECC SubName: Full=Ankyrin repeat family protein isoform 1 {ECO:0000313|EMBL:EOY07636.1};	--	GO:0016021,integral component of membrane; GO:0005575,cellular_component; GO:0016020,membrane; GO:0031224,intrinsic component of membrane; GO:0044425,membrane part	--	--	--	--
Cluster-26000.121324	1	0.0533333	1.71	1.93667	2.91333	0.87	2612	--	--	--	--	--	--	--	--	--	--
Cluster-26000.121367	1	0.863333	1.2	0.49	7.87333	0.313333	2636	K03549 KUP system potassium uptake protein | (RefSeq) probable potassium transporter 17 (A)	hypothetical protein AQUCO_00200839v1 [Aquilegia coerulea]	HAK17_ORYSJ RecName: Full=Probable potassium transporter 17; AltName: Full=OsHAK17;	A0A2G5F561_AQUCA RecName: Full=Potassium transporter {ECO:0000256|RuleBase:RU321113};	--	GO:0016021,integral component of membrane; GO:0016020,membrane; GO:0015079,potassium ion transmembrane transporter activity; GO:0003674,molecular_function; GO:0046873,metal ion transmembrane transporter activity; GO:0005215,transporter activity; GO:0022857,transmembrane transporter activity; GO:0008324,cation transmembrane transporter activity; GO:0015075,ion transmembrane transporter activity; G…	K+ potassium transporter	--	--	--
Cluster-26000.121369	1	0	0.0933333	0.00666667	0.426667	0	3327	K03549 KUP system potassium uptake protein | (RefSeq) probable potassium transporter 17 (A)	hypothetical protein AQUCO_00200839v1 [Aquilegia coerulea]	HAK17_ORYSJ RecName: Full=Probable potassium transporter 17; AltName: Full=OsHAK17;	A0A2G5F561_AQUCA RecName: Full=Potassium transporter {ECO:0000256|RuleBase:RU321113};	--	GO:0016021,integral component of membrane; GO:0016020,membrane; GO:0015079,potassium ion transmembrane transporter activity; GO:0003674,molecular_function; GO:0046873,metal ion transmembrane transporter activity; GO:0005215,transporter activity; GO:0022857,transmembrane transporter activity; GO:0008324,cation transmembrane transporter activity; GO:0015075,ion transmembrane transporter activity; G…	K+ potassium transporter	--	--	--
Cluster-26000.121370	1	0	0.0933333	0.0133333	1.27333	0	3420	K03549 KUP system potassium uptake protein | (RefSeq) probable potassium transporter 17 (A)	hypothetical protein AQUCO_00200839v1 [Aquilegia coerulea]	HAK17_ORYSJ RecName: Full=Probable potassium transporter 17; AltName: Full=OsHAK17;	A0A2G5F561_AQUCA RecName: Full=Potassium transporter {ECO:0000256|RuleBase:RU321113};	--	GO:0016021,integral component of membrane; GO:0016020,membrane; GO:0015079,potassium ion transmembrane transporter activity; GO:0003674,molecular_function; GO:0046873,metal ion transmembrane transporter activity; GO:0005215,transporter activity; GO:0022857,transmembrane transporter activity; GO:0008324,cation transmembrane transporter activity; GO:0015075,ion transmembrane transporter activity; G…	K+ potassium transporter	--	--	--
Cluster-26000.121371	1	2.25	2.56	0.223333	16.42	0.833333	2729	K03549 KUP system potassium uptake protein | (RefSeq) probable potassium transporter 17 (A)	hypothetical protein AQUCO_00200839v1 [Aquilegia coerulea]	HAK17_ORYSJ RecName: Full=Probable potassium transporter 17; AltName: Full=OsHAK17;	A0A2G5F561_AQUCA RecName: Full=Potassium transporter {ECO:0000256|RuleBase:RU321113};	--	GO:0016021,integral component of membrane; GO:0016020,membrane; GO:0015079,potassium ion transmembrane transporter activity; GO:0003674,molecular_function; GO:0046873,metal ion transmembrane transporter activity; GO:0005215,transporter activity; GO:0022857,transmembrane transporter activity; GO:0008324,cation transmembrane transporter activity; GO:0015075,ion transmembrane transporter activity; G…	K+ potassium transporter	--	--	--
Cluster-26000.121384	1	0.786667	0.786667	0.596667	1.6	0.36	1026	K12115 clock-associated PAS protein ZTL | (RefSeq) adagio protein 1-like (A)	putative ribonuclease h protein [Quercus suber]	POLR2_ARATH RecName: Full=Retrovirus-related Pol polyprotein from transposon RE2; AltName: Full=Retro element 2 {ECO:0000303|PubMed:10689195}; Short=AtRE2 {ECO:0000303|PubMed:10689195}; Includes: RecName: Full=Protease RE2; EC=3.4.23.-; Includes: RecName: Full=Reverse transcriptase RE2; EC=2.7.7.49; Includes: RecName: Full=Endonuclease RE2;	A5AKE5_VITVI SubName: Full=Uncharacterized protein {ECO:0000313|EMBL:CAN66833.1};	--	GO:0004190,aspartic-type endopeptidase activity; GO:0004519,endonuclease activity; GO:0046872,metal ion binding; GO:0003676,nucleic acid binding; GO:0003964,RNA-directed DNA polymerase activity; GO:0015074,DNA integration; GO:0006310,DNA recombination; GO:0003674,molecular_function; GO:0003824,catalytic activity; GO:0004175,endopeptidase activity; GO:0008233,peptidase activity; GO:0070011,peptida…	--	--	--	--
Cluster-26000.121415	1	7.24	5.96667	7.15	8.58	3.69	427	K01772 protoporphyrin/coproporphyrin ferrochelatase [EC:4.99.1.1 4.99.1.9] | (RefSeq) ferrochelatase-2, chloroplastic-like isoform X1 (A)	hypothetical protein AQUCO_00100122v1 [Aquilegia coerulea]	--	A0A2G5F8U8_AQUCA RecName: Full=Ferrochelatase {ECO:0000256|RuleBase:RU000607}; EC=4.99.1.1 {ECO:0000256|RuleBase:RU000607};	--	--	--	--	--	--
Cluster-26000.121427	1	2.15667	1.25667	2.42333	3.13333	1.04	657	--	--	--	--	--	--	--	--	--	--
Cluster-26000.121428	1	0.626667	1.77667	1.08	2.41	2.37	947	--	--	--	--	--	--	--	--	--	--
Cluster-26000.121430	1	16.6567	19.5967	36.4967	43.8967	31.9967	433	--	--	--	--	--	--	--	--	--	--
Cluster-26000.121438	1	0.453333	1.37	2.17667	2.77333	1.03	651	K06889 uncharacterized protein | (RefSeq) uncharacterized protein LOC114175957 (A)	hypothetical protein AQUCO_00500360v1 [Aquilegia coerulea]	--	A0A2G5ERN1_AQUCA SubName: Full=Uncharacterized protein {ECO:0000313|EMBL:PIA58382.1};	Predicted esterase	--	Serine aminopeptidase, S33	--	--	--
Cluster-26000.121445	1	1.14667	2.11	0.856667	3.02667	1.49667	1330	K17609 nucleoredoxin [EC:1.8.1.8] | (RefSeq) hypothetical protein (A)	hypothetical protein AQUCO_02700347v1 [Aquilegia coerulea]	PUB33_ARATH RecName: Full=U-box domain-containing protein 33; AltName: Full=Plant U-box protein 33; Includes: RecName: Full=E3 ubiquitin ligase; EC=2.3.2.27; AltName: Full=RING-type E3 ubiquitin transferase {ECO:0000305}; Includes: RecName: Full=Serine/threonine-protein kinase; EC=2.7.11.-;	A0A2G5D6G6_AQUCA SubName: Full=Uncharacterized protein {ECO:0000313|EMBL:PIA39100.1};	--	GO:0005524,ATP binding; GO:0004674,protein serine/threonine kinase activity; GO:0004842,ubiquitin-protein transferase activity; GO:0000166,nucleotide binding; GO:0003674,molecular_function; GO:0005488,binding; GO:0008144,drug binding; GO:0017076,purine nucleotide binding; GO:0030554,adenyl nucleotide binding; GO:0032553,ribonucleotide binding; GO:0032555,purine ribonucleotide binding; GO:0032559,…	Protein tyrosine kinase	--	--	--
Cluster-26000.121448	1	14.2067	19.73	19.3333	29.1967	11.98	2614	K13648 alpha-1,4-galacturonosyltransferase [EC:2.4.1.43] | (RefSeq) probable galacturonosyltransferase 7 (A)	hypothetical protein AQUCO_00400589v1 [Aquilegia coerulea]	GAUT7_ARATH RecName: Full=Probable galacturonosyltransferase 7; EC=2.4.1.-; AltName: Full=Like glycosyl transferase 7;	A0A2G5EVQ0_AQUCA RecName: Full=Hexosyltransferase {ECO:0000256|RuleBase:RU362027}; EC=2.4.1.- {ECO:0000256|RuleBase:RU362027};	--	GO:0005768,endosome; GO:0005794,Golgi apparatus; GO:0000139,Golgi membrane; GO:0016021,integral component of membrane; GO:0005802,trans-Golgi network; GO:0047262,polygalacturonate 4-alpha-galacturonosyltransferase activity; GO:0071555,cell wall organization; GO:0045489,pectin biosynthetic process; GO:0003674,molecular_function; GO:0003824,catalytic activity; GO:0008194,UDP-glycosyltransferase act…	Glycosyl transferase family 8	--	--	--
Cluster-26000.121516	1	1.73	1.53667	4.31667	4.01	0.923333	643	--	--	--	--	--	--	--	--	--	--
Cluster-26000.121517	1	0.03	0.57	0.543333	1.35	0.32	1139	--	--	--	--	--	--	--	--	--	--
Cluster-26000.121524	1	0.00333333	4.18333	6.58667	7.94667	4.64	1534	K02902 large subunit ribosomal protein L28 | (RefSeq) 54S ribosomal protein L24, mitochondrial (A)	PREDICTED: 54S ribosomal protein L24, mitochondrial isoform X1 [Nelumbo nucifera]	--	A0A1U8ADI4_NELNU SubName: Full=54S ribosomal protein L24, mitochondrial isoform X1 {ECO:0000313|RefSeq:XP_010259821.1, ECO:0000313|RefSeq:XP_010259822.1};	Mitochondrial/chloroplast ribosomal protein L28	GO:0005840,ribosome; GO:0003735,structural constituent of ribosome; GO:0006412,translation; GO:0003674,molecular_function; GO:0005198,structural molecule activity; GO:0008152,metabolic process; GO:0006518,peptide metabolic process; GO:0006807,nitrogen compound metabolic process; GO:0008150,biological_process; GO:0009058,biosynthetic process; GO:0009059,macromolecule biosynthetic process; GO:00099…	Ribosomal L28 family	--	--	--
Cluster-26000.121543	1	0.21	0.546667	0.28	0.54	0.323333	2378	--	hypothetical protein AQUCO_03300042v1 [Aquilegia coerulea]	RSS3_ORYSJ RecName: Full=Protein RICE SALT SENSITIVE 3 {ECO:0000303|PubMed:23715469};	A0A2G5CZ83_AQUCA SubName: Full=Uncharacterized protein {ECO:0000313|EMBL:PIA36573.1};	--	GO:0005737,cytoplasm; GO:0005634,nucleus; GO:0006355,regulation of transcription, DNA-templated; GO:0006351,transcription, DNA-templated; GO:0008152,metabolic process; GO:0006139,nucleobase-containing compound metabolic process; GO:0006725,cellular aromatic compound metabolic process; GO:0006807,nitrogen compound metabolic process; GO:0008150,biological_process; GO:0009058,biosynthetic process; G…	--	--	--	--
Cluster-26000.121635	1	0.916667	2.64333	1.36333	3.7	2.1	829	--	--	--	--	--	--	--	--	--	--
Cluster-26000.121646	1	3.71	12.7833	17.37	21.49	11.25	972	K21737 acyl-lipid Delta6-acetylenase / acyl-lipid (9-3)-desaturase [EC:1.14.19.38 1.14.19.47] | (RefSeq) delta(8)-fatty-acid desaturase-like (A)	hypothetical protein AQUCO_03700001v1 [Aquilegia coerulea]	SLD1_HELAN RecName: Full=Delta(8)-fatty-acid desaturase; EC=1.14.19.29 {ECO:0000269|PubMed:11171153, ECO:0000269|PubMed:12203571, ECO:0000269|PubMed:20575587}; AltName: Full=Delta(8)-sphingolipid desaturase; AltName: Full=Sphingolipid 8-(E/Z)-desaturase;	A0A2G5CT28_AQUCA SubName: Full=Uncharacterized protein {ECO:0000313|EMBL:PIA34432.1};	Delta 6-fatty acid desaturase/delta-8 sphingolipid desaturase	GO:0016021,integral component of membrane; GO:0046872,metal ion binding; GO:0016491,oxidoreductase activity; GO:0006665,sphingolipid metabolic process; GO:0003674,molecular_function; GO:0005488,binding; GO:0043167,ion binding; GO:0043169,cation binding; GO:0003824,catalytic activity; GO:0008152,metabolic process; GO:0006629,lipid metabolic process; GO:0006643,membrane lipid metabolic process; GO:…	Fatty acid desaturase	--	--	--
Cluster-26000.121715	1	0	0.0166667	0.16	0.763333	0	2578	--	--	--	--	--	--	Endonuclease/Exonuclease/phosphatase family	--	--	--
Cluster-26000.121724	1	6.58333	8.83333	13.9667	12.5933	5.81333	405	--	--	--	--	--	--	--	--	--	--
Cluster-26000.121745	1	0	1.73	3.89667	12.4633	0.04	1155	--	lectin [Sambucus nigra]	NIGB_SAMNI RecName: Full=Nigrin b; AltName: Full=Agglutinin V; AltName: Full=SNAV; Contains: RecName: Full=Nigrin b A chain; EC=3.2.2.22; AltName: Full=rRNA N-glycosidase; Contains: RecName: Full=Nigrin b B chain; Flags: Precursor;	Q945S4_SAMNI SubName: Full=Lectin {ECO:0000313|EMBL:AAL04119.1};	--	GO:0030246,carbohydrate binding; GO:0030598,rRNA N-glycosylase activity; GO:0090729,toxin activity; GO:0006952,defense response; GO:0017148,negative regulation of translation; GO:0003674,molecular_function; GO:0005488,binding; GO:0003824,catalytic activity; GO:0016787,hydrolase activity; GO:0016798,hydrolase activity, acting on glycosyl bonds; GO:0016799,hydrolase activity, hydrolyzing N-glycosyl…	Ricin-type beta-trefoil lectin domain	--	--	--
Cluster-26000.121825	1	0.56	1.30333	1.24667	1.51667	1.54333	1634	K17471 sulfate transporter 3 | (RefSeq) probable sulfate transporter 3.4 (A)	STAS domain [Macleaya cordata]	SUT34_ARATH RecName: Full=Probable sulfate transporter 3.4;	A0A200PNX8_9MAGN SubName: Full=STAS domain {ECO:0000313|EMBL:OUZ99902.1};	Sulfate/bicarbonate/oxalate exchanger SAT-1 and related transporters (SLC26 family)	GO:0005887,integral component of plasma membrane; GO:0009506,plasmodesma; GO:0008271,secondary active sulfate transmembrane transporter activity; GO:0015116,sulfate transmembrane transporter activity; GO:0015293,symporter activity; GO:0003674,molecular_function; GO:0005215,transporter activity; GO:0022857,transmembrane transporter activity; GO:0015291,secondary active transmembrane transporter ac…	Sulfate permease family	--	--	--
Cluster-26000.121864	1	7.26333	13.7067	7.63	18.85	5.83667	1714	K13065 shikimate O-hydroxycinnamoyltransferase [EC:2.3.1.133] | (RefSeq) shikimate O-hydroxycinnamoyltransferase-like (A)	hypothetical protein AQUCO_04800017v1 [Aquilegia coerulea]	HST_TOBAC RecName: Full=Shikimate O-hydroxycinnamoyltransferase; EC=2.3.1.133; AltName: Full=Hydroxycinnamoyl transferase; AltName: Full=Hydroxycinnamoyl-Coenzyme A shikimate/quinate hydroxycinnamoyltransferase;	A0A2G5CKP3_AQUCA SubName: Full=Uncharacterized protein {ECO:0000313|EMBL:PIA31829.1};	--	GO:0047172,shikimate O-hydroxycinnamoyltransferase activity; GO:0003674,molecular_function; GO:0003824,catalytic activity; GO:0008374,O-acyltransferase activity; GO:0016740,transferase activity; GO:0016746,transferase activity, transferring acyl groups; GO:0016747,transferase activity, transferring acyl groups other than amino-acyl groups; GO:0050734,hydroxycinnamoyltransferase activity; GO:00507…	Transferase family	--	--	--
Cluster-26000.121920	1	0.236667	0.606667	0.61	0.486667	0.443333	3352	--	hypothetical protein AQUCO_02200210v1 [Aquilegia coerulea]	--	A0A2G5DDK5_AQUCA SubName: Full=Uncharacterized protein {ECO:0000313|EMBL:PIA41608.1};	Putative Zn-finger protein	--	--	--	--	--
Cluster-26000.121950	1	0.483333	2.40667	3.65	3.14333	0.726667	816	--	--	--	--	--	--	--	--	--	--
Cluster-26000.121980	1	0.0233333	0.2	0.4	0.96	0.203333	2790	K23544 serine incorporator 1/3 | (RefSeq) probable serine incorporator (A)	hypothetical protein AQUCO_02000192v1 [Aquilegia coerulea]	LAX2_MEDTR RecName: Full=Auxin transporter-like protein 2; AltName: Full=AUX1-like protein 2; AltName: Full=MtLAX2;	A0A2G5DGF9_AQUCA SubName: Full=Uncharacterized protein {ECO:0000313|EMBL:PIA42573.1};	Tumor differentially expressed (TDE) protein	GO:0016021,integral component of membrane; GO:0005886,plasma membrane; GO:0015293,symporter activity; GO:0006865,amino acid transport; GO:0009734,auxin-activated signaling pathway; GO:0003674,molecular_function; GO:0005215,transporter activity; GO:0022857,transmembrane transporter activity; GO:0015291,secondary active transmembrane transporter activity; GO:0022804,active transmembrane transporter…	Serine incorporator (Serinc)	--	--	--
Cluster-26000.121987	1	1.99667	6.10667	9.82	8.99667	4.65	1798	K00981 phosphatidate cytidylyltransferase [EC:2.7.7.41] | (RefSeq) phosphatidate cytidylyltransferase 1 (A)	hypothetical protein AQUCO_01400044v1 [Aquilegia coerulea]	CDS1_SOLTU RecName: Full=Phosphatidate cytidylyltransferase 1 {ECO:0000303|PubMed:9085581}; EC=2.7.7.41 {ECO:0000269|PubMed:9085581}; AltName: Full=CDP-DAG synthase; AltName: Full=CDP-DG synthase; AltName: Full=CDP-diacylglycerol synthase; Short=CDS; AltName: Full=CDP-diglyceride pyrophosphorylase; AltName: Full=CDP-diglyceride synthase; AltName: Full=CTP:phosphatidate cytidylyltransferase;	A0A2G5DUE8_AQUCA RecName: Full=Phosphatidate cytidylyltransferase {ECO:0000256|RuleBase:RU003938}; EC=2.7.7.41 {ECO:0000256|RuleBase:RU003938};	CDP-diacylglycerol synthase	GO:0016021,integral component of membrane; GO:0004605,phosphatidate cytidylyltransferase activity; GO:0016024,CDP-diacylglycerol biosynthetic process; GO:0003674,molecular_function; GO:0003824,catalytic activity; GO:0016740,transferase activity; GO:0016772,transferase activity, transferring phosphorus-containing groups; GO:0016779,nucleotidyltransferase activity; GO:0070567,cytidylyltransferase a…	Cytidylyltransferase family	--	--	--
Cluster-26000.12201	1	0	1.93	1.36667	6.55333	2.01	475	--	--	--	--	--	--	--	--	--	--
Cluster-26000.122088	1	0.593333	3.16333	1.36667	8.77	5.30333	409	--	--	--	--	--	--	--	--	--	--
Cluster-26000.122108	1	0.07	0.07	0.0233333	0.25	0.263333	5891	K11593 eukaryotic translation initiation factor 2C | (RefSeq) protein argonaute 1A-like (A)	hypothetical protein VITISV_037543 [Vitis vinifera]	POLR1_ARATH RecName: Full=Retrovirus-related Pol polyprotein from transposon RE1; AltName: Full=Retro element 1 {ECO:0000303|PubMed:10689195}; Short=AtRE1 {ECO:0000303|PubMed:10689195}; Includes: RecName: Full=Protease RE1; EC=3.4.23.-; Includes: RecName: Full=Reverse transcriptase RE1; EC=2.7.7.49; Includes: RecName: Full=Endonuclease RE1;	A5C001_VITVI SubName: Full=Uncharacterized protein {ECO:0000313|EMBL:CAN68489.1};	FOG: Transposon-encoded proteins with TYA, reverse transcriptase, integrase domains in various combinations	GO:0004190,aspartic-type endopeptidase activity; GO:0004519,endonuclease activity; GO:0046872,metal ion binding; GO:0003676,nucleic acid binding; GO:0003964,RNA-directed DNA polymerase activity; GO:0015074,DNA integration; GO:0006310,DNA recombination; GO:0003674,molecular_function; GO:0003824,catalytic activity; GO:0004175,endopeptidase activity; GO:0008233,peptidase activity; GO:0070011,peptida…	Protein of unknown function (DUF1158)	--	--	--
Cluster-26000.122211	1	2.19	1.8	2.69	3.31	1.40333	935	K10400 kinesin family member 15 | (RefSeq) phragmoplast orienting kinesin-1-like (A)	T4.15 [Malus x robusta]	--	I7K8L3_9ROSA SubName: Full=T4.15 protein {ECO:0000313|EMBL:CCH50976.1};	--	--	--	--	--	--
Cluster-26000.122221	1	0.946667	3.35	4.81667	4.53667	2.66667	2528	--	hypothetical protein AQUCO_02000592v1 [Aquilegia coerulea]	--	A0A2G5DIG9_AQUCA SubName: Full=Uncharacterized protein {ECO:0000313|EMBL:PIA43262.1};	--	--	Remorin, C-terminal region	--	--	--
Cluster-26000.122278	1	17.7267	35.9367	19.3533	47.4733	31.2067	1437	K00991 2-C-methyl-D-erythritol 4-phosphate cytidylyltransferase [EC:2.7.7.60] | (RefSeq) 2-C-methyl-D-erythritol 4-phosphate cytidylyltransferase, chloroplastic (A)	hypothetical protein AQUCO_02100180v1 [Aquilegia coerulea]	ISPD_ARATH RecName: Full=2-C-methyl-D-erythritol 4-phosphate cytidylyltransferase, chloroplastic; EC=2.7.7.60; AltName: Full=4-diphosphocytidyl-2C-methyl-D-erythritol synthase; AltName: Full=MEP cytidylyltransferase; Short=AtMECT; Short=AtMEPCT; Flags: Precursor;	A0A2G5DF39_AQUCA SubName: Full=Uncharacterized protein {ECO:0000313|EMBL:PIA42135.1};	--	GO:0009507,chloroplast; GO:0009570,chloroplast stroma; GO:0050518,2-C-methyl-D-erythritol 4-phosphate cytidylyltransferase activity; GO:0019288,isopentenyl diphosphate biosynthetic process, methylerythritol 4-phosphate pathway; GO:0003674,molecular_function; GO:0003824,catalytic activity; GO:0016740,transferase activity; GO:0016772,transferase activity, transferring phosphorus-containing groups; …	2-C-methyl-D-erythritol 4-phosphate cytidylyltransferase	--	--	--
Cluster-26000.122279	1	10.3733	10.74	10.4533	16.3433	8.34	1627	K13429 chitin elicitor receptor kinase 1 | (RefSeq) chitin elicitor receptor kinase 1 isoform X1 (A)	hypothetical protein AQUCO_02200169v1 [Aquilegia coerulea]	LYK5_ARATH RecName: Full=Protein LYK5; AltName: Full=LysM domain receptor-like kinase 5; AltName: Full=LysM-containing receptor-like kinase 5; Flags: Precursor;	A0A2G5DE88_AQUCA SubName: Full=Uncharacterized protein {ECO:0000313|EMBL:PIA41547.1};	--	GO:0016021,integral component of membrane; GO:0005886,plasma membrane; GO:0005524,ATP binding; GO:0008061,chitin binding; GO:0042803,protein homodimerization activity; GO:0004675,transmembrane receptor protein serine/threonine kinase activity; GO:0007166,cell surface receptor signaling pathway; GO:0071323,cellular response to chitin; GO:0045087,innate immune response; GO:0006468,protein phosphory…	Protein tyrosine kinase	--	--	--
Cluster-26000.122296	1	3.46333	9.35	14.6167	14.4833	8.68333	1319	K14696 solute carrier family 30 (zinc transporter), member 9 | (RefSeq) metal tolerance protein C4 (A)	hypothetical protein AQUCO_03100095v1 [Aquilegia coerulea]	MTPC4_ARATH RecName: Full=Metal tolerance protein C4; Short=AtMTPc4; AltName: Full=AtMTP7;	A0A2G5D0S3_AQUCA SubName: Full=Uncharacterized protein {ECO:0000313|EMBL:PIA37108.1};	Membrane protein HUEL (cation efflux superfamily)	GO:0016021,integral component of membrane; GO:0005774,vacuolar membrane; GO:0008324,cation transmembrane transporter activity; GO:0003674,molecular_function; GO:0005215,transporter activity; GO:0022857,transmembrane transporter activity; GO:0015075,ion transmembrane transporter activity; GO:0005575,cellular_component; GO:0016020,membrane; GO:0031224,intrinsic component of membrane; GO:0044425,mem…	Cation efflux family	--	--	--
Cluster-26000.122300	1	1.92333	8.17667	8.51	16.1733	6.62333	748	--	hypothetical protein AQUCO_02600320v1 [Aquilegia coerulea]	--	A0A2G5D8D6_AQUCA SubName: Full=Uncharacterized protein {ECO:0000313|EMBL:PIA39771.1};	--	--	--	--	--	--
Cluster-26000.122325	1	32.5533	34.8233	46.1133	47.4133	24.2867	434	K10685 ubiquitin-like 1-activating enzyme E1 B [EC:6.2.1.45] | (RefSeq) SUMO-activating enzyme subunit 2 (A)	hypothetical protein AQUCO_00700299v1 [Aquilegia coerulea]	SAE2_ARATH RecName: Full=SUMO-activating enzyme subunit 2; EC=2.3.2.-; AltName: Full=Protein EMBRYO DEFECTIVE 2764; AltName: Full=Ubiquitin-like 1-activating enzyme E1B;	A0A2G5EJE4_AQUCA SubName: Full=Uncharacterized protein {ECO:0000313|EMBL:PIA55876.1};	SMT3/SUMO-activating complex, catalytic component UBA2	GO:0005829,cytosol; GO:0005634,nucleus; GO:0009506,plasmodesma; GO:0005524,ATP binding; GO:0046872,metal ion binding; GO:0019948,SUMO activating enzyme activity; GO:0009793,embryo development ending in seed dormancy; GO:0016925,protein sumoylation; GO:0000166,nucleotide binding; GO:0003674,molecular_function; GO:0005488,binding; GO:0008144,drug binding; GO:0017076,purine nucleotide binding; GO:00…	--	--	--	--
Cluster-26000.122351	1	5	11.8533	9.96333	19.07	11.1733	1814	--	hypothetical protein AQUCO_01500099v1 [Aquilegia coerulea]	Y1341_ORYSJ RecName: Full=B3 domain-containing protein Os01g0234100;	A0A2G5DS69_AQUCA SubName: Full=Uncharacterized protein {ECO:0000313|EMBL:PIA46338.1};	--	GO:0005634,nucleus; GO:0003677,DNA binding; GO:0006355,regulation of transcription, DNA-templated; GO:0006351,transcription, DNA-templated; GO:0003674,molecular_function; GO:0003676,nucleic acid binding; GO:0005488,binding; GO:0097159,organic cyclic compound binding; GO:1901363,heterocyclic compound binding; GO:0008152,metabolic process; GO:0006139,nucleobase-containing compound metabolic process…	B3 DNA binding domain	B3	TF	B3->B3
Cluster-26000.122460	1	0.126667	0.466667	0.403333	1.34	0.49	3953	K19984 exocyst complex component 5 | (RefSeq) uncharacterized protein LOC113272286 (A)	hypothetical protein AQUCO_00400484v1, partial [Aquilegia coerulea]	RSLE2_ORYSJ RecName: Full=Zinc finger BED domain-containing protein RICESLEEPER 2; AltName: Full=Transposase-like protein RICESLEEPER 2;	A0A2G5EV82_AQUCA SubName: Full=Uncharacterized protein {ECO:0000313|EMBL:PIA59621.1}; Flags: Fragment;	Tam3-transposase (Ac family)	GO:0005634,nucleus; GO:0003700,DNA-binding transcription factor activity; GO:0046872,metal ion binding; GO:0046983,protein dimerization activity; GO:0000977,RNA polymerase II regulatory region sequence-specific DNA binding; GO:0009791,post-embryonic development; GO:0006357,regulation of transcription by RNA polymerase II; GO:0006351,transcription, DNA-templated; GO:0140110,transcription regulator…	BED zinc finger	--	--	--
Cluster-26000.122526	1	4.07	4.59667	3.5	7.26667	3.44333	404	K23222 nuclease HARBI1 [EC:3.1.-.-] | (RefSeq) uncharacterized protein LOC104242359 (A)	PREDICTED: uncharacterized protein LOC104609543 [Nelumbo nucifera]	--	A0A1U8B4A1_NELNU SubName: Full=uncharacterized protein LOC104609543 {ECO:0000313|RefSeq:XP_010274186.1, ECO:0000313|RefSeq:XP_010274187.1};	Predicted transposase	--	--	--	--	--
Cluster-26000.122584	1	3.63667	3.34333	3.89	4.67	2.20333	1945	K18798 peroxisome-assembly ATPase [EC:3.6.4.7] | (RefSeq) lactation elevated protein 1-like (A)	hypothetical protein AQUCO_00700918v1 [Aquilegia coerulea]	--	A0A2G5EMD1_AQUCA SubName: Full=Uncharacterized protein {ECO:0000313|EMBL:PIA56889.1};	Predicted ATPase	--	AFG1-like ATPase	--	--	--
Cluster-26000.122731	1	8.28	17.5433	15.5533	18.7567	14.3467	4529	K03841 fructose-1,6-bisphosphatase I [EC:3.1.3.11] | (RefSeq) fructose-1,6-bisphosphatase, cytosolic (A)	hypothetical protein AQUCO_01000275v1 [Aquilegia coerulea]	NET2A_ARATH RecName: Full=Protein NETWORKED 2A {ECO:0000303|PubMed:22840520};	A0A2G5E958_AQUCA SubName: Full=Uncharacterized protein {ECO:0000313|EMBL:PIA52284.1};	--	GO:0005886,plasma membrane; GO:0003779,actin binding; GO:0005515,protein binding; GO:0003674,molecular_function; GO:0005488,binding; GO:0008092,cytoskeletal protein binding; GO:0005575,cellular_component; GO:0016020,membrane; GO:0005623,cell; GO:0044464,cell part; GO:0071944,cell periphery	KIP1-like protein	--	--	--
Cluster-26000.122733	1	2.08333	6.01	3.70333	7.45	4.88	1141	K13210 far upstream element-binding protein | (RefSeq) far upstream element-binding protein 2-like (A)	PREDICTED: uncharacterized protein LOC101312339 [Fragaria vesca subsp. vesca]	--	A0A251Q060_PRUPE SubName: Full=Uncharacterized protein {ECO:0000313|EMBL:ONI17201.1};	K-homology type RNA binding proteins	--	--	--	--	--
Cluster-26000.122764	1	5.49333	3.91667	5.79667	7.22	2.56	662	K12309 beta-galactosidase [EC:3.2.1.23] | (Kazusa) Lj3g3v0323160.1; - (A)	protein indeterminate-domain 2-like [Durio zibethinus]	IDD1_ARATH RecName: Full=Protein indeterminate-domain 1 {ECO:0000303|PubMed:16784536}; AltName: Full=Protein ENHYDROUS {ECO:0000303|PubMed:21571950};	A0A061DSA6_THECC SubName: Full=Indeterminate(ID)-domain 2 {ECO:0000313|EMBL:EOX94991.1};	FOG: Zn-finger	GO:0005634,nucleus; GO:0003700,DNA-binding transcription factor activity; GO:0046872,metal ion binding; GO:0044212,transcription regulatory region DNA binding; GO:0009937,regulation of gibberellic acid mediated signaling pathway; GO:0010029,regulation of seed germination; GO:0006355,regulation of transcription, DNA-templated; GO:0010431,seed maturation; GO:0006351,transcription, DNA-templated; GO…	Zinc-finger double-stranded RNA-binding	C2H2	TF	C2H2
Cluster-26000.122775	1	0.02	0.0166667	0.0933333	1.48667	0.183333	1448	--	hypothetical protein AQUCO_03500116v1 [Aquilegia coerulea]	--	A0A2G5CX84_AQUCA SubName: Full=Uncharacterized protein {ECO:0000313|EMBL:PIA35537.1};	--	--	--	--	--	--
Cluster-26000.122881	1	0.126667	0.203333	0.34	0.346667	0.35	5333	K07195 exocyst complex component 7 | (RefSeq) exocyst complex component EXO70A1-like (A)	PREDICTED: uncharacterized protein LOC104733075 [Camelina sativa]	--	A5AZV2_VITVI SubName: Full=Uncharacterized protein {ECO:0000313|EMBL:CAN76248.1};	FOG: Transposon-encoded proteins with TYA, reverse transcriptase, integrase domains in various combinations	GO:0003676,nucleic acid binding; GO:0004523,RNA-DNA hybrid ribonuclease activity; GO:0015074,DNA integration; GO:0003674,molecular_function; GO:0005488,binding; GO:0097159,organic cyclic compound binding; GO:1901363,heterocyclic compound binding; GO:0003824,catalytic activity; GO:0004518,nuclease activity; GO:0004519,endonuclease activity; GO:0004521,endoribonuclease activity; GO:0004540,ribonucl…	Putative gypsy type transposon	--	--	--
Cluster-26000.122905	1	2.74	5.3	7.57667	7.83	4.1	691	--	--	--	--	--	--	--	--	--	--
Cluster-26000.122917	1	0	1.83	5.89	11.05	0	2057	--	--	--	--	--	--	--	--	--	--
Cluster-26000.122920	1	15.69	14.7533	12.4267	34.1567	7.12	401	--	--	--	--	--	--	--	--	--	--
Cluster-26000.123046	1	8.13333	9.36667	10.44	11.8233	4.24	411	--	--	--	--	--	--	--	--	--	--
Cluster-26000.123065	1	8.42333	11.2333	11.59	34.19	20	657	--	--	--	--	--	--	--	--	--	--
Cluster-26000.123155	1	0.643333	1.78	1.2	1.92	1.67667	1057	--	--	--	--	--	--	--	--	--	--
Cluster-26000.123170	1	0.64	8.45	11.0433	8.35	6.15333	1232	K18156 mitochondrial inner membrane protease ATP23 [EC:3.4.24.-] | (RefSeq) mitochondrial inner membrane protease ATP23 (A)	PREDICTED: mitochondrial inner membrane protease ATP23 [Juglans regia]	--	A0A2I4GPG6_9ROSI SubName: Full=mitochondrial inner membrane protease ATP23 {ECO:0000313|RefSeq:XP_018845787.1};	Ku70-binding protein	--	Peptidase M76 family	--	--	--
Cluster-26000.123221	1	0.656667	1.56667	0.493333	1.68333	0.93	1398	--	--	--	--	--	--	--	--	--	--
Cluster-26000.123223	1	0.58	0.723333	1.28333	1.17333	0.223333	1790	--	--	--	A5BWM3_VITVI SubName: Full=Uncharacterized protein {ECO:0000313|EMBL:CAN68390.1};	--	--	--	--	--	--
Cluster-26000.123245	1	1.95	2.81	2.41667	2.84	1.16	1720	--	--	--	--	--	--	--	--	--	--
Cluster-26000.123278	1	3.47	5.26	3.24667	6.91667	3.77	4098	--	hypothetical protein AQUCO_00201098v1 [Aquilegia coerulea]	NAC8_ARATH RecName: Full=SUPPRESSOR OF GAMMA RESPONSE 1 {ECO:0000303|PubMed:19549833}; AltName: Full=NAC domain-containing protein 8 {ECO:0000303|PubMed:15029955}; Short=ANAC008 {ECO:0000303|PubMed:15029955}; AltName: Full=Protein SOG1; AltName: Full=SUPPRESSOR OF GAMMA RADIATION 1;	A0A2G5F6K3_AQUCA SubName: Full=Uncharacterized protein {ECO:0000313|EMBL:PIA63517.1};	--	GO:0005634,nucleus; GO:0003700,DNA-binding transcription factor activity; GO:0043565,sequence-specific DNA binding; GO:0000077,DNA damage checkpoint; GO:0040020,regulation of meiotic nuclear division; GO:0010332,response to gamma radiation; GO:0006351,transcription, DNA-templated; GO:0140110,transcription regulator activity; GO:0003674,molecular_function; GO:0003676,nucleic acid binding; GO:00036…	No apical meristem (NAM) protein	NAC	TF	NAC
Cluster-26000.123521	1	2.52667	4.58	10.9233	11.35	3.92	2327	--	hypothetical protein BVC80_1715g47 [Macleaya cordata]	--	A0A200Q247_9MAGN SubName: Full=Uncharacterized protein {ECO:0000313|EMBL:OVA04529.1};	--	--	E3 gp78 Ube2g2-binding region (G2BR)	--	--	--
Cluster-26000.123624	1	0.04	0.963333	0.296667	1.26	0.393333	1787	--	--	--	--	--	--	--	--	--	--
Cluster-26000.123677	1	0.156667	2.32333	1.75333	3.43667	1.85	668	--	--	--	--	--	--	--	--	--	--
Cluster-26000.123688	1	2.61	3.6	2.23667	4.37333	1.80333	2384	K15305 vacuole morphology and inheritance protein 14 | (RefSeq) protein VAC14 homolog (A)	hypothetical protein AQUCO_09100085v1 [Aquilegia coerulea]	VAC14_ARATH RecName: Full=Protein VAC14 homolog;	A0A2G5C5W6_AQUCA SubName: Full=Uncharacterized protein {ECO:0000313|EMBL:PIA26688.1};	Uncharacterized conserved protein	GO:0070772,PAS complex; GO:0043550,regulation of lipid kinase activity; GO:0008152,metabolic process; GO:0006629,lipid metabolic process; GO:0006793,phosphorus metabolic process; GO:0006796,phosphate-containing compound metabolic process; GO:0008150,biological_process; GO:0009987,cellular process; GO:0016310,phosphorylation; GO:0019216,regulation of lipid metabolic process; GO:0019220,regulation …	Vacuolar protein 14 C-terminal Fig4p binding	--	--	--
Cluster-26000.123718	1	1.12667	5.79	4.92	19.5933	2.82667	554	K13863 solute carrier family 7 (cationic amino acid transporter), member 1 | (RefSeq) cationic amino acid transporter 2, vacuolar-like (A)	hypothetical protein AQUCO_00400618v1 [Aquilegia coerulea]	CAAT2_ARATH RecName: Full=Cationic amino acid transporter 2, vacuolar;	A0A2G5EVU8_AQUCA SubName: Full=Uncharacterized protein {ECO:0000313|EMBL:PIA59868.1};	Amino acid transporters	GO:0016021,integral component of membrane; GO:0009705,plant-type vacuole membrane; GO:0005774,vacuolar membrane; GO:0005773,vacuole; GO:0015171,amino acid transmembrane transporter activity; GO:0080144,amino acid homeostasis; GO:0003674,molecular_function; GO:0005215,transporter activity; GO:0022857,transmembrane transporter activity; GO:0005342,organic acid transmembrane transporter activity; GO…	--	--	--	--
Cluster-26000.123736	1	0.816667	2.31667	2.22	3.72333	1.60333	1503	--	--	--	--	--	--	--	--	--	--
Cluster-26000.123780	1	0.27	0.453333	0.3	0.566667	0.23	2762	K15032 mTERF domain-containing protein, mitochondrial | (RefSeq) uncharacterized protein LOC113321614 (A)	conserved hypothetical protein [Ricinus communis]	--	B9TAN6_RICCO SubName: Full=Uncharacterized protein {ECO:0000313|EMBL:EEF27078.1};	Mitochondrial transcription termination factor, mTERF	--	--	--	--	--
Cluster-26000.123811	1	0.536667	0.953333	0.463333	0.97	0.58	1508	--	--	--	--	--	--	--	--	--	--
Cluster-26000.123878	1	0.36	0.683333	0.88	0.83	0.526667	2080	--	--	--	--	--	--	--	--	--	--
Cluster-26000.123890	1	0.0866667	0.23	0.33	0.623333	0.313333	2751	--	hypothetical protein AQUCO_05800042v1 [Aquilegia coerulea]	PPR81_ARATH RecName: Full=Pentatricopeptide repeat-containing protein At1g55630;	A0A2G5CEE6_AQUCA SubName: Full=Uncharacterized protein {ECO:0000313|EMBL:PIA29654.1};	FOG: PPR repeat	GO:0043231,intracellular membrane-bounded organelle; GO:0004519,endonuclease activity; GO:0003723,RNA binding; GO:0009451,RNA modification; GO:0003674,molecular_function; GO:0003824,catalytic activity; GO:0004518,nuclease activity; GO:0016787,hydrolase activity; GO:0016788,hydrolase activity, acting on ester bonds; GO:0003676,nucleic acid binding; GO:0005488,binding; GO:0097159,organic cyclic com…	PPR repeat family	--	--	--
Cluster-26000.123902	1	2.00667	4.24	6.32333	10.44	5.64	1747	K14638 solute carrier family 15 (peptide/histidine transporter), member 3/4 | (RefSeq) protein NRT1/ PTR FAMILY 5.10 (A)	PREDICTED: protein NRT1/ PTR FAMILY 5.10 [Tarenaya hassleriana]	PTR9_ARATH RecName: Full=Protein NRT1/ PTR FAMILY 5.10; Short=AtNPF5.10;	A0A200Q436_9MAGN SubName: Full=Proton-dependent oligopeptide transporter family {ECO:0000313|EMBL:OVA05230.1};	H+/oligopeptide symporter	GO:0016021,integral component of membrane; GO:0022857,transmembrane transporter activity; GO:0006857,oligopeptide transport; GO:0003674,molecular_function; GO:0005215,transporter activity; GO:0006810,transport; GO:0008150,biological_process; GO:0015833,peptide transport; GO:0042886,amide transport; GO:0051179,localization; GO:0051234,establishment of localization; GO:0071702,organic substance tra…	--	--	--	--
Cluster-26000.123925	1	7.00333	4.71	13.2567	12.6167	5.76667	371	--	--	--	--	--	--	--	--	--	--
Cluster-26000.123933	1	0.406667	0.28	0.493333	0.606667	0.42	2758	K08248 (R)-mandelonitrile lyase [EC:4.1.2.10] | (RefSeq) (R)-mandelonitrile lyase 1-like (A)	putative protein [Arabidopsis thaliana]	--	A0A1J3CNN0_NOCCA SubName: Full=Uncharacterized protein {ECO:0000313|EMBL:JAU08166.1}; Flags: Fragment;	FOG: Transposon-encoded proteins with TYA, reverse transcriptase, integrase domains in various combinations	--	gag-polypeptide of LTR copia-type	--	--	--
Cluster-26000.123952	1	3.02	1.28333	2.53333	5.7	1.05667	519	--	--	--	--	--	--	--	--	--	--
Cluster-26000.124022	1	5.78333	11.54	10.2767	21.07	6.38333	833	--	--	--	--	--	--	--	--	--	--
Cluster-26000.124040	1	14.2167	11.6133	17.17	21.9867	8.52333	1192	K05391 cyclic nucleotide gated channel, plant | (RefSeq) cyclic nucleotide-gated ion channel 1-like (A)	hypothetical protein AQUCO_03700138v1 [Aquilegia coerulea]	CNGC1_ARATH RecName: Full=Cyclic nucleotide-gated ion channel 1; Short=AtCNGC1; AltName: Full=Cyclic nucleotide- and calmodulin-regulated ion channel 1;	A0A2G5CTN8_AQUCA SubName: Full=Uncharacterized protein {ECO:0000313|EMBL:PIA34646.1};	K+-channel ERG and related proteins, contain PAS/PAC sensor domain	GO:0005887,integral component of plasma membrane; GO:0005886,plasma membrane; GO:0005516,calmodulin binding; GO:0030552,cAMP binding; GO:0030553,cGMP binding; GO:0005216,ion channel activity; GO:0042391,regulation of membrane potential; GO:0005515,protein binding; GO:0003674,molecular_function; GO:0005488,binding; GO:0000166,nucleotide binding; GO:0017076,purine nucleotide binding; GO:0030551,cyc…	Ion transport protein	--	--	--
Cluster-26000.124098	1	1.25333	0.843333	3.62667	4.87	1.42333	747	--	--	--	--	--	--	--	--	--	--
Cluster-26000.124132	1	0.156667	0.39	2.24	4.41667	0.146667	2051	--	--	--	--	--	--	--	--	--	--
Cluster-26000.124155	1	0.72	0	1.34333	1.62333	0	3588	--	retrotransposon polyprotein [Rosa rugosa]	--	J7G573_ROSRU SubName: Full=Retrotransposon polyprotein {ECO:0000313|EMBL:AFP55536.1};	FOG: Transposon-encoded proteins with TYA, reverse transcriptase, integrase domains in various combinations	GO:0003676,nucleic acid binding; GO:0015074,DNA integration; GO:0003674,molecular_function; GO:0005488,binding; GO:0097159,organic cyclic compound binding; GO:1901363,heterocyclic compound binding; GO:0008152,metabolic process; GO:0006139,nucleobase-containing compound metabolic process; GO:0006259,DNA metabolic process; GO:0006725,cellular aromatic compound metabolic process; GO:0006807,nitrogen…	--	--	--	--
Cluster-26000.124159	1	3.15333	5.27667	4.40333	6.24667	4.86333	2498	--	--	--	--	--	--	--	--	--	--
Cluster-26000.124160	1	0.533333	0.276667	1.6	3.22	0.786667	804	K02987 small subunit ribosomal protein S4e | (GenBank) 40S ribosomal S4-like protein (A)	40S ribosomal S4-like protein [Medicago truncatula]	RS43_ARATH RecName: Full=40S ribosomal protein S4-3;	B7FL29_MEDTR RecName: Full=40S ribosomal protein S4 {ECO:0000256|PIRNR:PIRNR002116};	40S ribosomal protein S4	GO:0005829,cytosol; GO:0022626,cytosolic ribosome; GO:0022627,cytosolic small ribosomal subunit; GO:0016020,membrane; GO:0005730,nucleolus; GO:0003723,RNA binding; GO:0019843,rRNA binding; GO:0003735,structural constituent of ribosome; GO:0006412,translation; GO:0003674,molecular_function; GO:0003676,nucleic acid binding; GO:0005488,binding; GO:0097159,organic cyclic compound binding; GO:1901363,…	RS4NT (NUC023) domain	--	--	--
Cluster-26000.124165	1	1.11	1.41	2.10333	2.26	1.02333	2071	--	--	--	--	--	--	--	--	--	--
Cluster-26000.124169	1	0.13	0.543333	0.386667	0.48	0.133333	3319	K09486 hypoxia up-regulated 1 | (RefSeq) heat shock 70 kDa protein 17 (A)	hypothetical protein AQUCO_03000358v1 [Aquilegia coerulea]	--	A0A2G5D2L9_AQUCA SubName: Full=Uncharacterized protein {ECO:0000313|EMBL:PIA37770.1};	--	--	--	--	--	--
Cluster-26000.124192	1	0.753333	2.55667	0.76	3.05333	1.64667	1407	--	unnamed protein product, partial [Vitis vinifera]	--	F6HJ80_VITVI SubName: Full=Uncharacterized protein {ECO:0000313|EMBL:CCB52277.1};	--	GO:0003723,RNA binding; GO:0003674,molecular_function; GO:0003676,nucleic acid binding; GO:0005488,binding; GO:0097159,organic cyclic compound binding; GO:1901363,heterocyclic compound binding	RNA recognition motif. (a.k.a. RRM, RBD, or RNP domain)	--	--	--
Cluster-26000.124253	1	0.98	1.4	1.68	2.21	1.13	5215	K02877 large subunit ribosomal protein L15e | (RefSeq) 60S ribosomal protein L15 (A)	hypothetical protein TSUD_138230 [Trifolium subterraneum]	RL15B_PICMA RecName: Full=60S ribosomal protein L15-2;	V7CWH4_PHAVU SubName: Full=Uncharacterized protein {ECO:0000313|EMBL:ESW34537.1}; Flags: Fragment;	60s ribosomal protein L15	GO:0005840,ribosome; GO:0003735,structural constituent of ribosome; GO:0006412,translation; GO:0003674,molecular_function; GO:0005198,structural molecule activity; GO:0008152,metabolic process; GO:0006518,peptide metabolic process; GO:0006807,nitrogen compound metabolic process; GO:0008150,biological_process; GO:0009058,biosynthetic process; GO:0009059,macromolecule biosynthetic process; GO:00099…	Domain of unknown function (DUF4283)	--	--	--
Cluster-26000.124331	1	0.123333	0.37	0.226667	1.58667	0.23	2129	--	--	--	--	--	--	--	--	--	--
Cluster-26000.124341	1	0.42	0.396667	0.41	1.40333	0.303333	1263	K00847 fructokinase [EC:2.7.1.4] | (RefSeq) probable fructokinase-7 isoform X1 (A)	hypothetical protein AQUCO_04100058v1 [Aquilegia coerulea]	LRL27_ARATH RecName: Full=LEAF RUST 10 DISEASE-RESISTANCE LOCUS RECEPTOR-LIKE PROTEIN KINASE-like 2.7 {ECO:0000303|PubMed:12805585}; EC=2.7.11.1 {ECO:0000255|PROSITE-ProRule:PRU00159}; AltName: Full=Probable receptor-like serine/threonine-protein kinase LRK10L-2.7 {ECO:0000305}; Flags: Precursor;	A0A2G5CQ56_AQUCA SubName: Full=Uncharacterized protein {ECO:0000313|EMBL:PIA33388.1};	Serine/threonine protein kinase	GO:0016021,integral component of membrane; GO:0005524,ATP binding; GO:0030247,polysaccharide binding; GO:0004674,protein serine/threonine kinase activity; GO:0000166,nucleotide binding; GO:0003674,molecular_function; GO:0005488,binding; GO:0008144,drug binding; GO:0017076,purine nucleotide binding; GO:0030554,adenyl nucleotide binding; GO:0032553,ribonucleotide binding; GO:0032555,purine ribonucl…	Wall-associated receptor kinase C-terminal	--	--	--
Cluster-26000.124426	1	1.36333	1.57333	1.26	2.66	2.87333	5800	K22804 structural maintenance of chromosomes protein 6 | (RefSeq) structural maintenance of chromosomes protein 6B-like (A)	uncharacterized protein LOC110900702 [Helianthus annuus]	RNHX1_ARATH RecName: Full=Putative ribonuclease H protein At1g65750; EC=3.1.26.4;	A0A251TVI0_HELAN SubName: Full=Putative RNA-directed DNA polymerase, eukaryota, Reverse transcriptase zinc-binding domain protein {ECO:0000313|EMBL:OTG14582.1};	FOG: Reverse transcriptase	GO:0046872,metal ion binding; GO:0003676,nucleic acid binding; GO:0004523,RNA-DNA hybrid ribonuclease activity; GO:0003674,molecular_function; GO:0005488,binding; GO:0043167,ion binding; GO:0043169,cation binding; GO:0097159,organic cyclic compound binding; GO:1901363,heterocyclic compound binding; GO:0003824,catalytic activity; GO:0004518,nuclease activity; GO:0004519,endonuclease activity; GO:0…	Domain of unknown function (DUF4283)	--	--	--
Cluster-26000.124438	1	2.27667	1.17667	2.29667	2.75667	1.32	1411	K13420 LRR receptor-like serine/threonine-protein kinase FLS2 [EC:2.7.11.1] | (RefSeq) LRR receptor-like serine/threonine-protein kinase FLS2 (A)	hypothetical protein AQUCO_02600432v1 [Aquilegia coerulea]	LERK3_ORYSI RecName: Full=G-type lectin S-receptor-like serine/threonine-protein kinase LECRK3 {ECO:0000305}; Short=OsLecRK3 {ECO:0000303|PubMed:25485617}; EC=2.7.11.1 {ECO:0000305}; AltName: Full=OsRLCK135 {ECO:0000305}; Flags: Precursor;	A0A2G5D8X1_AQUCA SubName: Full=Uncharacterized protein {ECO:0000313|EMBL:PIA39975.1};	--	GO:0016021,integral component of membrane; GO:0005524,ATP binding; GO:0030246,carbohydrate binding; GO:0004674,protein serine/threonine kinase activity; GO:0006952,defense response; GO:0000166,nucleotide binding; GO:0003674,molecular_function; GO:0005488,binding; GO:0008144,drug binding; GO:0017076,purine nucleotide binding; GO:0030554,adenyl nucleotide binding; GO:0032553,ribonucleotide binding;…	D-mannose binding lectin	--	--	--
Cluster-26000.124496	1	21.5433	20.5667	31.3867	33.13	12.2533	407	--	--	--	--	--	--	--	--	--	--
Cluster-26000.124500	1	13.8067	28.8333	24.8267	78.9667	21.4067	238	--	--	--	--	--	--	--	--	--	--
Cluster-26000.124518	1	5.75333	11.9333	13.0467	14.0867	7.74	1858	K01456 peptide-N4-(N-acetyl-beta-glucosaminyl)asparagine amidase [EC:3.5.1.52] | (RefSeq) peptide-N(4)-(N-acetyl-beta- glucosaminyl)asparagine amidase isoform X1 (A)	hypothetical protein AQUCO_04900143v1 [Aquilegia coerulea]	AKR1_SOYBN RecName: Full=Probable aldo-keto reductase 1; Short=GmAKR1; EC=1.1.1.-;	A0A2G5CLB6_AQUCA SubName: Full=Uncharacterized protein {ECO:0000313|EMBL:PIA31637.1};	Voltage-gated shaker-like K+ channel, subunit beta/KCNAB	GO:0016491,oxidoreductase activity; GO:0003674,molecular_function; GO:0003824,catalytic activity	Aldo/keto reductase family	--	--	--
Cluster-26000.124519	1	0.643333	0.716667	0.52	1.78667	0.713333	2612	K01456 peptide-N4-(N-acetyl-beta-glucosaminyl)asparagine amidase [EC:3.5.1.52] | (RefSeq) peptide-N(4)-(N-acetyl-beta- glucosaminyl)asparagine amidase isoform X1 (A)	hypothetical protein AQUCO_04900143v1 [Aquilegia coerulea]	AKR1_SOYBN RecName: Full=Probable aldo-keto reductase 1; Short=GmAKR1; EC=1.1.1.-;	A0A2G5CLB6_AQUCA SubName: Full=Uncharacterized protein {ECO:0000313|EMBL:PIA31637.1};	Voltage-gated shaker-like K+ channel, subunit beta/KCNAB	GO:0016491,oxidoreductase activity; GO:0003674,molecular_function; GO:0003824,catalytic activity	Aldo/keto reductase family	--	--	--
Cluster-26000.124573	1	2.66333	13.3	34.18	40.4567	8.66	549	K02880 large subunit ribosomal protein L17e | (RefSeq) 60S ribosomal protein L17-2-like (A)	hypothetical protein AQUCO_01100183v1 [Aquilegia coerulea]	RL172_ARATH RecName: Full=60S ribosomal protein L17-2;	A0A2G5E5X4_AQUCA SubName: Full=Uncharacterized protein {ECO:0000313|EMBL:PIA51169.1};	60S ribosomal protein L22	GO:0022625,cytosolic large ribosomal subunit; GO:0022626,cytosolic ribosome; GO:0016020,membrane; GO:0005730,nucleolus; GO:0009506,plasmodesma; GO:0042788,polysomal ribosome; GO:0005773,vacuole; GO:0003735,structural constituent of ribosome; GO:0006412,translation; GO:0003674,molecular_function; GO:0005198,structural molecule activity; GO:0008152,metabolic process; GO:0006518,peptide metabolic pr…	Ribosomal protein L22p/L17e	--	--	--
Cluster-26000.124713	1	0.106667	0.39	0.303333	1.02333	0.283333	2294	--	hypothetical protein AQUCO_00500459v1 [Aquilegia coerulea]	FB42_ARATH RecName: Full=Putative F-box protein At1g47730;	A0A2G5ES42_AQUCA SubName: Full=Uncharacterized protein {ECO:0000313|EMBL:PIA58551.1};	--	--	F-box associated domain	--	--	--
Cluster-26000.124732	1	1.57333	4	2.31	4.93	3.39	1127	--	--	--	--	--	--	--	--	--	--
Cluster-26000.124803	1	68.23	70.6267	21.12	254.187	45.85	1749	K20617 cytochrome P450 family 71 subfamily A | (RefSeq) cytochrome P450 71A1-like (A)	hypothetical protein AQUCO_09300003v1 [Aquilegia coerulea]	C71A1_PERAE RecName: Full=Cytochrome P450 71A1; EC=1.14.-.-; AltName: Full=ARP-2; AltName: Full=CYPLXXIA1;	A0A2G5C536_AQUCA SubName: Full=Uncharacterized protein {ECO:0000313|EMBL:PIA26399.1};	Cytochrome P450 CYP2 subfamily	GO:0005789,endoplasmic reticulum membrane; GO:0016021,integral component of membrane; GO:0031090,organelle membrane; GO:0020037,heme binding; GO:0005506,iron ion binding; GO:0004497,monooxygenase activity; GO:0016705,oxidoreductase activity, acting on paired donors, with incorporation or reduction of molecular oxygen; GO:0009835,fruit ripening; GO:0003674,molecular_function; GO:0005488,binding; G…	Cytochrome P450	--	--	--
Cluster-26000.124824	1	0.913333	2.48667	4.14333	3.34667	1.43667	3163	K17086 transmembrane 9 superfamily member 2/4 | (RefSeq) uncharacterized LOC101300290 (A)	PREDICTED: uncharacterized protein LOC108212137 [Daucus carota subsp. sativus]	--	Q7F966_ORYSJ SubName: Full=OSJNBa0091C07.2 protein {ECO:0000313|EMBL:CAE05840.2};	--	GO:0008270,zinc ion binding; GO:0003674,molecular_function; GO:0005488,binding; GO:0046872,metal ion binding; GO:0043167,ion binding; GO:0043169,cation binding; GO:0046914,transition metal ion binding	MULE transposase domain	--	--	--
Cluster-26000.124826	1	2.57333	2.27	1.61667	6.76333	3.28667	1769	--	hypothetical protein AQUCO_01000200v1 [Aquilegia coerulea]	--	A0A2G5E8T1_AQUCA SubName: Full=Uncharacterized protein {ECO:0000313|EMBL:PIA52155.1};	Uncharacterized conserved protein	--	N-terminal cysteine-rich region of Transmembrane protein 135	--	--	--
Cluster-26000.124916	1	6.47333	9.11667	7.05667	11.82	9.01667	485	--	--	--	--	--	--	--	--	--	--
Cluster-26000.124936	1	2.44	2.98333	3.63667	3.88667	2.01	1563	K22804 structural maintenance of chromosomes protein 6 | (RefSeq) structural maintenance of chromosomes protein 6B-like (A)	ribonuclease H, partial [Trifolium pratense]	RNHX1_ARATH RecName: Full=Putative ribonuclease H protein At1g65750; EC=3.1.26.4;	M5XSK0_PRUPE SubName: Full=Uncharacterized protein {ECO:0000313|EMBL:EMJ28511.1};	FOG: Reverse transcriptase	GO:0046872,metal ion binding; GO:0003676,nucleic acid binding; GO:0004523,RNA-DNA hybrid ribonuclease activity; GO:0003674,molecular_function; GO:0005488,binding; GO:0043167,ion binding; GO:0043169,cation binding; GO:0097159,organic cyclic compound binding; GO:1901363,heterocyclic compound binding; GO:0003824,catalytic activity; GO:0004518,nuclease activity; GO:0004519,endonuclease activity; GO:0…	Reverse transcriptase (RNA-dependent DNA polymerase)	--	--	--
Cluster-26000.124938	1	0.2	0.363333	0.353333	0.28	0.0566667	4219	K11593 eukaryotic translation initiation factor 2C | (RefSeq) protein argonaute 1A-like (A)	Retrovirus-related Pol polyprotein from transposon TNT 1-94 [Dendrobium catenatum]	POLR1_ARATH RecName: Full=Retrovirus-related Pol polyprotein from transposon RE1; AltName: Full=Retro element 1 {ECO:0000303|PubMed:10689195}; Short=AtRE1 {ECO:0000303|PubMed:10689195}; Includes: RecName: Full=Protease RE1; EC=3.4.23.-; Includes: RecName: Full=Reverse transcriptase RE1; EC=2.7.7.49; Includes: RecName: Full=Endonuclease RE1;	A0A2I0VXC2_9ASPA SubName: Full=Retrovirus-related Pol polyprotein from transposon TNT 1-94 {ECO:0000313|EMBL:PKU68057.1};	FOG: Transposon-encoded proteins with TYA, reverse transcriptase, integrase domains in various combinations	GO:0004190,aspartic-type endopeptidase activity; GO:0004519,endonuclease activity; GO:0046872,metal ion binding; GO:0003676,nucleic acid binding; GO:0003964,RNA-directed DNA polymerase activity; GO:0015074,DNA integration; GO:0006310,DNA recombination; GO:0003674,molecular_function; GO:0003824,catalytic activity; GO:0004175,endopeptidase activity; GO:0008233,peptidase activity; GO:0070011,peptida…	Reverse transcriptase (RNA-dependent DNA polymerase)	--	--	--
Cluster-26000.124977	1	0	0.36	2.32	13.4933	0.38	362	--	--	--	--	--	--	--	--	--	--
Cluster-26000.125055	1	0.706667	1.47667	1.22333	1.18	0.836667	1166	--	--	--	--	--	--	--	--	--	--
Cluster-26000.125071	1	0.0533333	1.08	0.916667	2.72667	0.716667	1094	--	--	--	--	--	--	--	--	--	--
Cluster-26000.125111	1	0.5	0.856667	1.09667	1.32	0.79	1074	K23115 TELO2-interacting protein 2 | (RefSeq) uncharacterized protein At2g39910 (A)	hypothetical protein AQUCO_02600310v1 [Aquilegia coerulea]	Y2991_ARATH RecName: Full=Uncharacterized protein At2g39910;	A0A2G5D982_AQUCA SubName: Full=Uncharacterized protein {ECO:0000313|EMBL:PIA39757.1};	--	--	--	--	--	--
Cluster-26000.125186	1	6.55667	5.56	10.48	11.4833	4.5	447	--	--	--	--	--	--	--	--	--	--
Cluster-26000.125190	1	3.25	11.49	13.21	23.26	9.84	530	--	--	--	--	--	--	--	--	--	--
Cluster-26000.125193	1	1.94	2.78667	8.89	11.8433	2.16333	961	--	--	--	--	--	--	--	--	--	--
Cluster-26000.125196	1	1.09	3.29	2.67667	4.61333	4.08	713	--	--	--	--	--	--	--	--	--	--
Cluster-26000.125201	1	0.713333	0.633333	1.12	1.34667	0.466667	2889	--	--	--	--	--	--	--	--	--	--
Cluster-26000.125203	1	0.233333	0.66	1	1.42333	0.603333	2991	--	--	--	--	--	--	--	--	--	--
Cluster-26000.125383	1	44.85	67.4833	40.5733	102.93	45.25	1418	K22097 3-O-acetylpapaveroxine carboxylesterase [EC:3.1.1.105] | (RefSeq) carboxylesterase 1-like (A)	hypothetical protein AQUCO_01300492v1 [Aquilegia coerulea]	CXE8_ARATH RecName: Full=Probable carboxylesterase 8; AltName: Full=AtCXE8; EC=3.1.1.1;	A0A2G5E224_AQUCA SubName: Full=Uncharacterized protein {ECO:0000313|EMBL:PIA49790.1};	Arylacetamide deacetylase	GO:0052689,carboxylic ester hydrolase activity; GO:0016787,hydrolase activity; GO:0009056,catabolic process; GO:0003674,molecular_function; GO:0003824,catalytic activity; GO:0016788,hydrolase activity, acting on ester bonds; GO:0008152,metabolic process; GO:0008150,biological_process	alpha/beta hydrolase fold	--	--	--
Cluster-26000.125407	1	0.34	0.776667	1.21333	0.96	0.576667	1678	--	--	--	--	--	--	--	--	--	--
Cluster-26000.125450	1	1.84	1.60667	2.26333	2.91667	1.11667	1056	K16578 CLIP-associating protein 1/2 | (RefSeq) CLIP-associated protein-like (A)	PREDICTED: uncharacterized protein LOC109004849 [Juglans regia]	RNHX1_ARATH RecName: Full=Putative ribonuclease H protein At1g65750; EC=3.1.26.4;	A0A2I4G5C5_9ROSI SubName: Full=uncharacterized protein LOC109004849 {ECO:0000313|RefSeq:XP_018839102.1};	FOG: Reverse transcriptase	GO:0046872,metal ion binding; GO:0003676,nucleic acid binding; GO:0004523,RNA-DNA hybrid ribonuclease activity; GO:0003674,molecular_function; GO:0005488,binding; GO:0043167,ion binding; GO:0043169,cation binding; GO:0097159,organic cyclic compound binding; GO:1901363,heterocyclic compound binding; GO:0003824,catalytic activity; GO:0004518,nuclease activity; GO:0004519,endonuclease activity; GO:0…	Reverse transcriptase (RNA-dependent DNA polymerase)	--	--	--
Cluster-26000.125502	1	1.4	1.44667	1.56333	1.85667	0.916667	5260	K13356 alcohol-forming fatty acyl-CoA reductase [EC:1.2.1.84] | (RefSeq) fatty acyl-CoA reductase 3 (A)	hypothetical protein AQUCO_00400069v1 [Aquilegia coerulea]	FAR_SIMCH RecName: Full=Alcohol-forming fatty acyl-CoA reductase; EC=1.2.1.84;	A0A2G5ET82_AQUCA RecName: Full=Fatty acyl-CoA reductase {ECO:0000256|RuleBase:RU363097}; EC=1.2.1.84 {ECO:0000256|RuleBase:RU363097};	Acyl-CoA reductase	GO:0102965,alcohol-forming fatty acyl-CoA reductase activity; GO:0080019,fatty-acyl-CoA reductase (alcohol-forming) activity; GO:0006629,lipid metabolic process; GO:0003674,molecular_function; GO:0003824,catalytic activity; GO:0016491,oxidoreductase activity; GO:0016620,oxidoreductase activity, acting on the aldehyde or oxo group of donors, NAD or NADP as acceptor; GO:0016903,oxidoreductase activ…	Male sterility protein	--	--	--
Cluster-26000.125520	1	0.473333	1.15	1.21667	2.91	1.31667	2742	K10752 histone-binding protein RBBP4 | (RefSeq) WD-40 repeat-containing protein MSI4 (A)	PREDICTED: WD-40 repeat-containing protein MSI4 [Musa acuminata subsp. malaccensis]	MSI5_ARATH RecName: Full=WD-40 repeat-containing protein MSI5;	A0A1D1YXW2_9ARAE SubName: Full=WD-40 repeat-containing protein MSI4 {ECO:0000313|EMBL:JAT59429.1}; Flags: Fragment;	Nucleosome remodeling factor, subunit CAF1/NURF55/MSI1	GO:0080008,Cul4-RING E3 ubiquitin ligase complex; GO:0005634,nucleus; GO:0016569,covalent chromatin modification; GO:0010629,negative regulation of gene expression; GO:0006355,regulation of transcription, DNA-templated; GO:0006351,transcription, DNA-templated; GO:0051276,chromosome organization; GO:0008152,metabolic process; GO:0006325,chromatin organization; GO:0006996,organelle organization; GO…	WD domain, G-beta repeat	--	--	--
Cluster-26000.125558	1	11.7367	9.73	12.0767	14.78	7.24333	1048	K17338 receptor expression-enhancing protein 1/2/3/4 | (RefSeq) putative HVA22-like protein g (A)	hypothetical protein AQUCO_03000106v1 [Aquilegia coerulea]	--	A0A2G5D189_AQUCA SubName: Full=Uncharacterized protein {ECO:0000313|EMBL:PIA37280.1};	OTU (ovarian tumor)-like cysteine protease	--	--	--	--	--
Cluster-26000.125582	1	0.836667	1.75333	1.86	1.60667	1.67333	2115	--	--	--	--	--	--	--	--	--	--
Cluster-26000.125600	1	0.87	1.09	1.61667	2.58667	0.946667	2477	--	Putative ribonuclease H protein At1g65750 family [Cajanus cajan]	--	A0A151UGD4_CAJCA SubName: Full=Putative ribonuclease H protein At1g65750 family {ECO:0000313|EMBL:KYP78366.1};	--	GO:0003676,nucleic acid binding; GO:0004523,RNA-DNA hybrid ribonuclease activity; GO:0003674,molecular_function; GO:0005488,binding; GO:0097159,organic cyclic compound binding; GO:1901363,heterocyclic compound binding; GO:0003824,catalytic activity; GO:0004518,nuclease activity; GO:0004519,endonuclease activity; GO:0004521,endoribonuclease activity; GO:0004540,ribonuclease activity; GO:0016787,hy…	Reverse transcriptase-like	--	--	--
Cluster-26000.125686	1	1.09667	2.16333	1.07667	2.11667	1.08333	2041	K19882 O-palmitoleoyl-L-serine hydrolase [EC:3.1.1.98] | (RefSeq) pectin acetylesterase 8-like (A)	Beta-lactamase-like [Macleaya cordata]	PAE8_ARATH RecName: Full=Pectin acetylesterase 8 {ECO:0000303|PubMed:25115560}; EC=3.1.1.- {ECO:0000305}; Flags: Precursor;	A0A200R6P8_9MAGN SubName: Full=Beta-lactamase-like {ECO:0000313|EMBL:OVA18385.1};	Pectin acetylesterase and similar proteins	GO:0005576,extracellular region; GO:0009505,plant-type cell wall; GO:0052793,pectin acetylesterase activity; GO:0071555,cell wall organization; GO:0003674,molecular_function; GO:0003824,catalytic activity; GO:0016787,hydrolase activity; GO:0016788,hydrolase activity, acting on ester bonds; GO:0052689,carboxylic ester hydrolase activity; GO:0008150,biological_process; GO:0009987,cellular process; …	Pectinacetylesterase	--	--	--
Cluster-26000.125722	1	0.123333	0.37	0.243333	0.443333	0.333333	2682	K07583 tRNA pseudouridine synthase 10 [EC:5.4.99.25] | (RefSeq) putative tRNA pseudouridine synthase Pus10 isoform X1 (A)	hypothetical protein BVC80_1823g72 [Macleaya cordata]	RNHX1_ARATH RecName: Full=Putative ribonuclease H protein At1g65750; EC=3.1.26.4;	A0A200R005_9MAGN SubName: Full=Uncharacterized protein {ECO:0000313|EMBL:OVA16011.1};	FOG: Reverse transcriptase	GO:0046872,metal ion binding; GO:0003676,nucleic acid binding; GO:0004523,RNA-DNA hybrid ribonuclease activity; GO:0003674,molecular_function; GO:0005488,binding; GO:0043167,ion binding; GO:0043169,cation binding; GO:0097159,organic cyclic compound binding; GO:1901363,heterocyclic compound binding; GO:0003824,catalytic activity; GO:0004518,nuclease activity; GO:0004519,endonuclease activity; GO:0…	zinc-binding in reverse transcriptase	--	--	--
Cluster-26000.125757	1	0.873333	7.62667	13.3633	21.3333	10.52	295	--	--	--	--	--	--	--	--	--	--
Cluster-26000.125813	1	0.246667	0.526667	1.54	1.69667	0.15	2252	--	--	--	--	--	--	--	--	--	--
Cluster-26000.125815	1	1.65333	5.46667	4.32333	5.57	4.86333	847	--	--	--	--	--	--	--	--	--	--
Cluster-26000.125831	1	1.37333	8.06333	6.97667	7.26667	5.55	1311	--	--	--	--	--	--	--	--	--	--
Cluster-26000.125841	1	0.19	0.233333	0.15	0.443333	0.283333	2900	--	--	--	--	--	--	--	--	--	--
Cluster-26000.125842	1	0.0733333	0.236667	0.04	0.466667	0.266667	2927	--	--	--	--	--	--	--	--	--	--
Cluster-26000.125846	1	0.733333	0.866667	0.706667	1.27333	0.706667	4200	--	hypothetical protein AQUCO_11400033v1 [Aquilegia coerulea]	SPT16_MAIZE RecName: Full=FACT complex subunit SPT16; AltName: Full=Facilitates chromatin transcription complex subunit SPT16; AltName: Full=Global transcription factor group C protein 102;	A0A2G5C2F5_AQUCA SubName: Full=Uncharacterized protein {ECO:0000313|EMBL:PIA25479.1};	Global transcriptional regulator, cell division control protein	GO:0005694,chromosome; GO:0005634,nucleus; GO:0006281,DNA repair; GO:0006260,DNA replication; GO:0006355,regulation of transcription, DNA-templated; GO:0006351,transcription, DNA-templated; GO:0008152,metabolic process; GO:0006139,nucleobase-containing compound metabolic process; GO:0006259,DNA metabolic process; GO:0006725,cellular aromatic compound metabolic process; GO:0006807,nitrogen compoun…	FACT complex subunit (SPT16/CDC68)	--	--	--
Cluster-26000.125872	1	2.69333	2.11	3.89667	3.99667	1.54333	1302	K00801 farnesyl-diphosphate farnesyltransferase [EC:2.5.1.21] | (RefSeq) squalene synthase-like (A)	hypothetical protein AQUCO_04200038v1 [Aquilegia coerulea]	FDFT_NICBE RecName: Full=Squalene synthase; Short=SQS; Short=SS; EC=2.5.1.21; AltName: Full=FPP:FPP farnesyltransferase; AltName: Full=Farnesyl-diphosphate farnesyltransferase;	A0A2G5CP11_AQUCA SubName: Full=Uncharacterized protein {ECO:0000313|EMBL:PIA33016.1};	Squalene synthetase	GO:0005789,endoplasmic reticulum membrane; GO:0016021,integral component of membrane; GO:0004310,farnesyl-diphosphate farnesyltransferase activity; GO:0016491,oxidoreductase activity; GO:0051996,squalene synthase activity; GO:0006696,ergosterol biosynthetic process; GO:0008299,isoprenoid biosynthetic process; GO:0003674,molecular_function; GO:0003824,catalytic activity; GO:0004311,farnesyltranstr…	--	--	--	--
Cluster-26000.125898	1	5.55	18.2567	20.4133	19.26	12.9833	306	--	--	--	--	--	--	--	--	--	--
Cluster-26000.125954	1	1.8	3.31333	1.78667	4.7	3.03	4344	K15255 ATP-dependent DNA helicase PIF1 [EC:3.6.4.12] | (RefSeq) ATP-dependent DNA helicase PIF1-like (A)	hypothetical protein AQUCO_03600084v1 [Aquilegia coerulea]	--	A0A2G5CV76_AQUCA RecName: Full=ATP-dependent DNA helicase {ECO:0000256|RuleBase:RU363044}; EC=3.6.4.12 {ECO:0000256|RuleBase:RU363044};	DNA helicase PIF1/RRM3	--	PIF1-like helicase	--	--	--
Cluster-26000.125959	1	0.116667	0.793333	0.39	0.756667	0.106667	1704	K12812 ATP-dependent RNA helicase UAP56/SUB2 [EC:3.6.4.13] | (RefSeq) DEAD-box ATP-dependent RNA helicase 56-like (A)	PREDICTED: DEAD-box ATP-dependent RNA helicase 56-like [Nelumbo nucifera]	RH15_ORYSJ RecName: Full=DEAD-box ATP-dependent RNA helicase 15; EC=3.6.4.13; AltName: Full=API5-interacting protein 1 {ECO:0000303|PubMed:21467577};	A0A1U8AHB2_NELNU SubName: Full=DEAD-box ATP-dependent RNA helicase 56-like {ECO:0000313|RefSeq:XP_010267037.1};	ATP-dependent RNA helicase	GO:0005737,cytoplasm; GO:0005730,nucleolus; GO:0005634,nucleus; GO:0005681,spliceosomal complex; GO:0005524,ATP binding; GO:0004004,ATP-dependent RNA helicase activity; GO:0003723,RNA binding; GO:0048653,anther development; GO:0006974,cellular response to DNA damage stimulus; GO:0006406,mRNA export from nucleus; GO:0000398,mRNA splicing, via spliceosome; GO:0009555,pollen development; GO:0010468,…	DEAD/DEAH box helicase	--	--	--
Cluster-26000.125970	1	0.423333	0.86	0.983333	1.25333	0.796667	1621	K12812 ATP-dependent RNA helicase UAP56/SUB2 [EC:3.6.4.13] | (RefSeq) DEAD-box ATP-dependent RNA helicase 56-like isoform X1 (A)	PREDICTED: DEAD-box ATP-dependent RNA helicase 56-like [Brassica rapa]	RH15_ARATH RecName: Full=DEAD-box ATP-dependent RNA helicase 15; EC=3.6.4.13; AltName: Full=UAP56 homolog A;	A0A0E0FN04_ORYNI SubName: Full=Uncharacterized protein {ECO:0000313|EnsemblPlants:ONIVA01G21680.1};	ATP-dependent RNA helicase	GO:0005737,cytoplasm; GO:0005730,nucleolus; GO:0005634,nucleus; GO:0009506,plasmodesma; GO:0005681,spliceosomal complex; GO:0005524,ATP binding; GO:0004004,ATP-dependent RNA helicase activity; GO:0016887,ATPase activity; GO:0003690,double-stranded DNA binding; GO:0003725,double-stranded RNA binding; GO:0003697,single-stranded DNA binding; GO:0006974,cellular response to DNA damage stimulus; GO:00…	--	--	--	--
Cluster-26000.126005	1	0.363333	1.40667	0.78	2.33333	0.786667	959	--	hypothetical protein AQUCO_07600035v1 [Aquilegia coerulea]	--	A0A2G5C8G9_AQUCA SubName: Full=Uncharacterized protein {ECO:0000313|EMBL:PIA27583.1};	--	--	Protein of unknown function (DUF3580)	--	--	--
Cluster-26000.126098	1	0.4	0.653333	0.876667	1.65667	0.71	902	K13466 EIX receptor 1/2 | (RefSeq) Eix1; receptor-like protein EIX1 precursor (A)	DNA-damage-repair/toleration protein [Ananas comosus]	EIX1_SOLLC RecName: Full=Receptor-like protein EIX1 {ECO:0000305}; AltName: Full=EIX receptor 1 {ECO:0000312|EMBL:AAR28377.1}; Flags: Precursor;	A0A199VQS7_ANACO SubName: Full=DNA-damage-repair/toleration protein {ECO:0000313|EMBL:OAY79419.1};	FOG: Leucine rich repeat	GO:0016021,integral component of membrane; GO:0005886,plasma membrane; GO:0050832,defense response to fungus; GO:0006952,defense response; GO:0006950,response to stress; GO:0008150,biological_process; GO:0009605,response to external stimulus; GO:0009607,response to biotic stimulus; GO:0051707,response to other organism; GO:0009620,response to fungus; GO:0043207,response to external biotic stimulu…	Leucine rich repeat	--	--	--
Cluster-26000.126127	1	0.12	0.52	0.223333	1.13333	0.486667	1255	--	hypothetical protein AQUCO_00400739v1 [Aquilegia coerulea]	ELOF1_ORYSJ RecName: Full=Transcription elongation factor 1 homolog;	A0A2G5EWB9_AQUCA RecName: Full=Transcription elongation factor 1 homolog {ECO:0000256|RuleBase:RU364033};	Uncharacterized Zn ribbon-containing protein	GO:0008023,transcription elongation factor complex; GO:0046872,metal ion binding; GO:0000993,RNA polymerase II complex binding; GO:0048096,chromatin-mediated maintenance of transcription; GO:0006368,transcription elongation from RNA polymerase II promoter; GO:0003674,molecular_function; GO:0005488,binding; GO:0043167,ion binding; GO:0043169,cation binding; GO:0005515,protein binding; GO:0043175,R…	--	--	--	--
Cluster-26000.126324	1	0	5.40667	4.55333	36.26	4.19	1190	--	--	--	--	--	--	--	--	--	--
Cluster-26000.126330	1	1.30333	2.52333	0.826667	4.65	1.22333	1064	K08869 aarF domain-containing kinase | (RefSeq) uncharacterized LOC109344457 (A)	hypothetical protein TanjilG_15713 [Lupinus angustifolius]	--	A0A1J7HNE4_LUPAN SubName: Full=Uncharacterized protein {ECO:0000313|EMBL:OIW14359.1};	Predicted unusual protein kinase	--	Beta-lactamase	--	--	--
Cluster-26000.126333	1	1.40333	7.14667	6.71667	10.7133	6.88	393	--	--	--	--	--	--	--	--	--	--
Cluster-26000.126351	1	0.876667	1.10333	1.06333	3.42	1.40667	1053	--	--	--	--	--	--	--	--	--	--
Cluster-26000.126361	1	0.0966667	0.313333	0.363333	0.92	0.14	1516	--	hypothetical protein AQUCO_02000125v1 [Aquilegia coerulea]	SPX1_ARATH RecName: Full=SPX domain-containing protein 1 {ECO:0000303|PubMed:18315545}; AltName: Full=Protein SPX DOMAIN GENE 1 {ECO:0000303|PubMed:18315545}; Short=AtSPX1 {ECO:0000303|PubMed:18315545};	A0A2G5DG56_AQUCA SubName: Full=Uncharacterized protein {ECO:0000313|EMBL:PIA42462.1};	Protein involved in vacuolar polyphosphate accumulation, contains SPX domain	GO:0005783,endoplasmic reticulum; GO:0005634,nucleus; GO:0016036,cellular response to phosphate starvation; GO:0080040,positive regulation of cellular response to phosphate starvation; GO:0006950,response to stress; GO:0007154,cell communication; GO:0008150,biological_process; GO:0009267,cellular response to starvation; GO:0009605,response to external stimulus; GO:0009987,cellular process; GO:000…	--	--	--	--
Cluster-26000.126489	1	4.78	6.25333	7.59333	8.95667	3.14	596	--	--	--	--	--	--	--	--	--	--
Cluster-26000.126494	1	9.79	35.82	38.9267	82.9267	15.19	257	--	--	--	--	--	--	--	--	--	--
Cluster-26000.126562	1	1.75667	3.07667	5.16	4.97667	1.90333	1702	K14998 surfeit locus 1 family protein | (RefSeq) surfeit locus protein 1 (A)	hypothetical protein AQUCO_01700048v1 [Aquilegia coerulea]	SURF1_ARATH RecName: Full=Surfeit locus protein 1; Short=Surfeit 1; AltName: Full=Cytochrome c oxidase assembly protein SURF1; AltName: Full=Protein EMBRYO DEFECTIVE 3121; AltName: Full=Surfeit locus 1 cytochrome c oxidase biogenesis protein;	A0A2G5DL00_AQUCA RecName: Full=SURF1-like protein {ECO:0000256|RuleBase:RU363076};	Mitochondrial protein Surfeit 1/SURF1/SHY1, required for expression of cytochrome oxidase	GO:0016021,integral component of membrane; GO:0005743,mitochondrial inner membrane; GO:0005739,mitochondrion; GO:0005575,cellular_component; GO:0016020,membrane; GO:0031224,intrinsic component of membrane; GO:0044425,membrane part; GO:0005622,intracellular; GO:0005623,cell; GO:0005737,cytoplasm; GO:0005740,mitochondrial envelope; GO:0043231,intracellular membrane-bounded organelle; GO:0019866,org…	SURF1 family	--	--	--
Cluster-26000.126586	1	2.12	2.16667	3.48667	3.96667	1.70667	751	--	--	--	--	--	--	--	--	--	--
Cluster-26000.126620	1	0.19	0.293333	0.48	0.42	0.24	3420	--	--	--	--	--	--	--	--	--	--
Cluster-26000.126693	1	3.83333	27.5	32.0167	103.723	4.52	259	--	--	--	--	--	--	--	--	--	--
Cluster-26000.126767	1	0.226667	0.936667	0.243333	3.03667	0.763333	849	--	--	--	--	--	--	--	--	--	--
Cluster-26000.126806	1	2.34	1.35667	2.67	2.93	3.15667	1603	K20181 vacuolar protein sorting-associated protein 18 | (GenBank) vacuolar sorting-associated-like protein (A)	hypothetical protein AQUCO_00400765v1, partial [Aquilegia coerulea]	XA21_ORYSI RecName: Full=Receptor kinase-like protein Xa21 {ECO:0000303|Ref.1}; EC=2.7.11.1 {ECO:0000255|PROSITE-ProRule:PRU00159, ECO:0000269|PubMed:11927577}; Contains: RecName: Full=Receptor kinase-like protein Xa21, processed {ECO:0000250|UniProtKB:Q2R2D5}; Flags: Precursor;	A0A2G5EWS0_AQUCA SubName: Full=Uncharacterized protein {ECO:0000313|EMBL:PIA60097.1}; Flags: Fragment;	--	GO:0005789,endoplasmic reticulum membrane; GO:0016021,integral component of membrane; GO:0005634,nucleus; GO:0005886,plasma membrane; GO:0005524,ATP binding; GO:0004674,protein serine/threonine kinase activity; GO:0006952,defense response; GO:0031349,positive regulation of defense response; GO:1900426,positive regulation of defense response to bacterium; GO:0046777,protein autophosphorylation; GO…	Leucine rich repeat	--	--	--
Cluster-26000.126807	1	1.52	1.37333	2.52333	2.78667	1.96333	709	K19613 leucine-rich repeat protein SHOC2 | (RefSeq) putative receptor-like protein kinase At3g47110 (A)	hypothetical protein AQUCO_03100020v1, partial [Aquilegia coerulea]	EFR_ARATH RecName: Full=LRR receptor-like serine/threonine-protein kinase EFR; EC=2.7.11.1; AltName: Full=Elongation factor Tu receptor; Short=EF-Tu receptor; Flags: Precursor;	A0A2G5D0F7_AQUCA SubName: Full=Uncharacterized protein {ECO:0000313|EMBL:PIA36984.1}; Flags: Fragment;	--	GO:0012505,endomembrane system; GO:0016021,integral component of membrane; GO:0005886,plasma membrane; GO:0005524,ATP binding; GO:0004674,protein serine/threonine kinase activity; GO:0019199,transmembrane receptor protein kinase activity; GO:0010204,defense response signaling pathway, resistance gene-independent; GO:0016045,detection of bacterium; GO:0002764,immune response-regulating signaling p…	Leucine rich repeat N-terminal domain	--	--	--
Cluster-26000.126812	1	0.103333	0.59	0.523333	1.62	0.473333	980	--	--	--	--	--	--	--	--	--	--
Cluster-26000.126848	1	7.71	10.98	9	29.8867	2.17333	277	--	--	--	--	--	--	--	--	--	--
Cluster-26000.126852	1	12.4133	9.98667	15.6467	15.9	6.47333	3779	K11000 callose synthase [EC:2.4.1.-] | (RefSeq) callose synthase 12-like (A)	hypothetical protein AQUCO_08400016v1 [Aquilegia coerulea]	CALSC_ARATH RecName: Full=Callose synthase 12; EC=2.4.1.34; AltName: Full=1,3-beta-glucan synthase; AltName: Full=Protein GLUCAN SYNTHASE-LIKE 5; AltName: Full=Protein POWDERY MILDEW RESISTANT 4;	A0A2G5C6R4_AQUCA SubName: Full=Uncharacterized protein {ECO:0000313|EMBL:PIA26960.1};	1,3-beta-glucan synthase/callose synthase catalytic subunit	GO:0000148,1,3-beta-D-glucan synthase complex; GO:0005794,Golgi apparatus; GO:0016021,integral component of membrane; GO:0005886,plasma membrane; GO:0009506,plasmodesma; GO:0003843,1,3-beta-D-glucan synthase activity; GO:0006075,(1->3)-beta-D-glucan biosynthetic process; GO:0006952,defense response; GO:0052542,defense response by callose deposition; GO:0052544,defense response by callose depositi…	1,3-beta-glucan synthase component	--	--	--
Cluster-26000.12686	1	0.343333	0.376667	0.263333	0.773333	0.316667	2162	--	--	--	--	--	--	--	--	--	--
Cluster-26000.126870	1	1.76	8.00667	16.1967	21.9333	16.1133	352	--	--	--	--	--	--	--	--	--	--
Cluster-26000.126924	1	2.62667	1.48333	3.41333	3.62	1.25667	964	--	--	--	--	--	--	--	--	--	--
Cluster-26000.126954	1	0	0.373333	0.00333333	1.59333	0	4647	K13210 far upstream element-binding protein | (RefSeq) far upstream element-binding protein 2 (A)	far upstream element-binding protein 2-like [Durio zibethinus]	--	A0A200QMW8_9MAGN SubName: Full=K Homology domain {ECO:0000313|EMBL:OVA11771.1};	--	GO:0003723,RNA binding; GO:0003674,molecular_function; GO:0003676,nucleic acid binding; GO:0005488,binding; GO:0097159,organic cyclic compound binding; GO:1901363,heterocyclic compound binding	--	--	--	--
Cluster-26000.127015	1	2.86	4.04333	2.16667	9.97667	2.38333	776	--	--	--	--	--	--	--	--	--	--
Cluster-26000.127025	1	5.00333	2.70333	9.65	13.3033	1.33333	2244	K12819 pre-mRNA-processing factor SLU7 | (RefSeq) pre-mRNA-splicing factor SLU7-A (A)	Pre-mRNA splicing Prp18-interacting factor [Macleaya cordata]	SLU7_ORYSI RecName: Full=Pre-mRNA-splicing factor SLU7;	A0A200PW49_9MAGN SubName: Full=Pre-mRNA splicing Prp18-interacting factor {ECO:0000313|EMBL:OVA02405.1};	RNA splicing factor - Slu7p	GO:0005681,spliceosomal complex; GO:0046872,metal ion binding; GO:0006397,mRNA processing; GO:0008380,RNA splicing; GO:0003674,molecular_function; GO:0005488,binding; GO:0043167,ion binding; GO:0043169,cation binding; GO:0008152,metabolic process; GO:0006139,nucleobase-containing compound metabolic process; GO:0006396,RNA processing; GO:0006725,cellular aromatic compound metabolic process; GO:000…	Pre-mRNA splicing Prp18-interacting factor	--	--	--
Cluster-26000.127033	1	0.81	0.8	1.33667	1.47333	0.573333	2090	--	--	--	--	--	--	--	--	--	--
Cluster-26000.127086	1	0.606667	3.81	1.01	4.14667	2.28	891	--	--	--	--	--	--	--	--	--	--
Cluster-26000.127090	1	0.186667	0.6	0.596667	2.58	0.36	973	--	--	--	--	--	--	--	--	--	--
Cluster-26000.127189	1	1.72	3.24333	2.22333	3.30667	2.04	742	K08819 cyclin-dependent kinase 12/13 [EC:2.7.11.22 2.7.11.23] | (RefSeq) probable serine/threonine-protein kinase At1g54610 (A)	PREDICTED: probable serine/threonine-protein kinase At1g54610 [Cucumis sativus]	--	A0A0A0KG57_CUCSA SubName: Full=Uncharacterized protein {ECO:0000313|EMBL:KGN46736.1};	--	GO:0005524,ATP binding; GO:0004672,protein kinase activity; GO:0000166,nucleotide binding; GO:0003674,molecular_function; GO:0005488,binding; GO:0008144,drug binding; GO:0017076,purine nucleotide binding; GO:0030554,adenyl nucleotide binding; GO:0032553,ribonucleotide binding; GO:0032555,purine ribonucleotide binding; GO:0032559,adenyl ribonucleotide binding; GO:0035639,purine ribonucleoside trip…	--	--	--	--
Cluster-26000.127194	1	2.01333	4.50667	4.46	6.03	5.12	640	--	--	--	--	--	--	--	--	--	--
Cluster-26000.127207	1	1.87667	4.89667	4.48	5.26667	4.47	619	--	--	--	--	--	--	--	--	--	--
Cluster-26000.127272	1	1.58	1.61667	1.42	2.39333	1.45	1271	--	--	--	--	--	--	--	--	--	--
Cluster-26000.127274	1	5.31333	4.84333	8.18	7.87	4.02333	1985	--	hypothetical protein AQUCO_08600053v1 [Aquilegia coerulea]	PP334_ARATH RecName: Full=Pentatricopeptide repeat-containing protein At4g21705, mitochondrial; Flags: Precursor;	A0A2G5C6I2_AQUCA SubName: Full=Uncharacterized protein {ECO:0000313|EMBL:PIA26904.1};	FOG: PPR repeat	GO:0043231,intracellular membrane-bounded organelle; GO:0005739,mitochondrion; GO:0004519,endonuclease activity; GO:0003723,RNA binding; GO:0009451,RNA modification; GO:0003674,molecular_function; GO:0003824,catalytic activity; GO:0004518,nuclease activity; GO:0016787,hydrolase activity; GO:0016788,hydrolase activity, acting on ester bonds; GO:0003676,nucleic acid binding; GO:0005488,binding; GO:…	PPR repeat	--	--	--
Cluster-26000.127311	1	0.23	0.153333	0.156667	1.46	0.326667	1076	--	--	--	--	--	--	--	--	--	--
Cluster-26000.127360	1	2.09	5.19667	2.83	6.45667	2.59667	1104	K00036 glucose-6-phosphate 1-dehydrogenase [EC:1.1.1.49 1.1.1.363] | (RefSeq) glucose-6-phosphate 1-dehydrogenase, cytoplasmic (A)	hypothetical protein AQUCO_12300027v1 [Aquilegia coerulea]	G6PD_SOLTU RecName: Full=Glucose-6-phosphate 1-dehydrogenase, cytoplasmic isoform; Short=G6PD; EC=1.1.1.49;	A0A2G5C1M7_AQUCA RecName: Full=Glucose-6-phosphate 1-dehydrogenase {ECO:0000256|RuleBase:RU362120}; EC=1.1.1.49 {ECO:0000256|RuleBase:RU362120};	Glucose-6-phosphate 1-dehydrogenase	GO:0005737,cytoplasm; GO:0004345,glucose-6-phosphate dehydrogenase activity; GO:0050661,NADP binding; GO:0006006,glucose metabolic process; GO:0006098,pentose-phosphate shunt; GO:0003674,molecular_function; GO:0003824,catalytic activity; GO:0016491,oxidoreductase activity; GO:0016614,oxidoreductase activity, acting on CH-OH group of donors; GO:0016616,oxidoreductase activity, acting on the CH-OH …	Glucose-6-phosphate dehydrogenase, NAD binding domain	--	--	--
Cluster-26000.127371	1	0.8	2.22667	0.763333	5.39333	0.736667	1252	--	--	--	--	--	--	--	--	--	--
Cluster-26000.127376	1	0.08	11.9533	2.72333	15.7367	5.88	564	--	--	--	--	--	--	--	--	--	--
Cluster-26000.127379	1	0.0433333	10.56	4.49	32.65	3.75333	2400	--	--	--	--	--	--	--	--	--	--
Cluster-26000.127384	1	51.04	71.4967	188.397	269.26	61.9333	1025	--	--	--	--	--	--	--	--	--	--
Cluster-26000.127416	1	1.31	2.02	2.99	3.38	3.16667	734	K13066 caffeic acid 3-O-methyltransferase / acetylserotonin O-methyltransferase [EC:2.1.1.68 2.1.1.4] | (RefSeq) caffeic acid 3-O-methyltransferase 1 (A)	catechol O-methyltransferase [Thalictrum tuberosum]	COMT1_POPTM RecName: Full=Caffeic acid 3-O-methyltransferase 1; Short=CAOMT-1; Short=COMT-1; EC=2.1.1.68; AltName: Full=S-adenosysl-L-methionine:caffeic acid 3-O-methyltransferase 1;	Q9XE91_9MAGN SubName: Full=Catechol O-methyltransferase {ECO:0000313|EMBL:AAD29844.1};	Hydroxyindole-O-methyltransferase and related SAM-dependent methyltransferases	GO:0047763,caffeate O-methyltransferase activity; GO:0046983,protein dimerization activity; GO:0009809,lignin biosynthetic process; GO:0003674,molecular_function; GO:0003824,catalytic activity; GO:0008168,methyltransferase activity; GO:0008171,O-methyltransferase activity; GO:0016740,transferase activity; GO:0016741,transferase activity, transferring one-carbon groups; GO:0005515,protein binding;…	O-methyltransferase domain	--	--	--
Cluster-26000.127477	1	0.48	0.736667	2.33	2.84333	0.68	1851	K03283 heat shock 70kDa protein 1/2/6/8 | (RefSeq) hypothetical protein (A)	hypothetical protein CICLE_v10027981mg [Citrus clementina]	HSP7C_PETHY RecName: Full=Heat shock cognate 70 kDa protein;	V4UFD6_9ROSI SubName: Full=Uncharacterized protein {ECO:0000313|EMBL:ESR38039.1};	Molecular chaperones HSP70/HSC70, HSP70 superfamily	GO:0005524,ATP binding; GO:0000166,nucleotide binding; GO:0003674,molecular_function; GO:0005488,binding; GO:0008144,drug binding; GO:0017076,purine nucleotide binding; GO:0030554,adenyl nucleotide binding; GO:0032553,ribonucleotide binding; GO:0032555,purine ribonucleotide binding; GO:0032559,adenyl ribonucleotide binding; GO:0035639,purine ribonucleoside triphosphate binding; GO:0036094,small m…	Hsp70 protein	--	--	--
Cluster-26000.127484	1	0.0933333	0.12	0.17	0.606667	0.183333	2989	--	--	--	--	--	--	--	--	--	--
Cluster-26000.127524	1	2.43667	4.62667	5.92	6.98333	5.55333	1044	K15032 mTERF domain-containing protein, mitochondrial | (RefSeq) uncharacterized protein LOC100838436 isoform X2 (A)	hypothetical protein AQUCO_01400500v1, partial [Aquilegia coerulea]	--	A0A2G5DWQ1_AQUCA SubName: Full=Uncharacterized protein {ECO:0000313|EMBL:PIA47940.1}; Flags: Fragment;	--	--	Levivirus coat protein	--	--	--
Cluster-26000.127553	1	11.27	9.75333	15.3767	15.6633	7.00667	955	--	hypothetical protein AQUCO_02000304v1 [Aquilegia coerulea]	GOGA5_ORYSJ RecName: Full=Golgin-84;	A0A2G5DGW2_AQUCA SubName: Full=Uncharacterized protein {ECO:0000313|EMBL:PIA42759.1};	--	GO:0031985,Golgi cisterna; GO:0000139,Golgi membrane; GO:0016021,integral component of membrane; GO:0007030,Golgi organization; GO:0000301,retrograde transport, vesicle recycling within Golgi; GO:0006996,organelle organization; GO:0008150,biological_process; GO:0009987,cellular process; GO:0010256,endomembrane system organization; GO:0016043,cellular component organization; GO:0071840,cellular co…	--	--	--	--
Cluster-26000.127662	1	0.0333333	0.316667	0.143333	1.74333	0.14	863	--	--	--	--	--	--	--	--	--	--
Cluster-26000.127691	1	41.8033	16.96	61.4533	78.0467	25.3367	598	--	--	--	--	--	--	--	--	--	--
Cluster-26000.127706	1	0.236667	0.976667	1.72667	1.49	0.35	1132	--	--	--	--	--	--	--	--	--	--
Cluster-26000.127812	1	0.116667	1.10667	0.476667	4.42	0.423333	627	--	--	--	--	--	--	--	--	--	--
Cluster-26000.127869	1	1.68667	1.78	1.68667	2.9	0.793333	1561	K12180 COP9 signalosome complex subunit 7 | (RefSeq) COP9 signalosome complex subunit 7 (A)	hypothetical protein AQUCO_05300004v1 [Aquilegia coerulea]	CSN7_ARATH RecName: Full=COP9 signalosome complex subunit 7; Short=CSN complex subunit 7; AltName: Full=Protein FUSCA 5;	A0A2G5CHW3_AQUCA SubName: Full=Uncharacterized protein {ECO:0000313|EMBL:PIA30863.1};	COP9 signalosome, subunit CSN7	GO:0008180,COP9 signalosome; GO:0005829,cytosol; GO:0010387,COP9 signalosome assembly; GO:0007275,multicellular organism development; GO:0000338,protein deneddylation; GO:0009585,red, far-red light phototransduction; GO:0008150,biological_process; GO:0009987,cellular process; GO:0022607,cellular component assembly; GO:0016043,cellular component organization; GO:0034622,cellular protein-containing…	PCI domain	--	--	--
Cluster-26000.127901	1	0.136667	4.49667	0.503333	6.4	2.9	1291	--	--	--	--	--	--	--	--	--	--
Cluster-26000.127903	1	0.486667	3.20333	4.34667	11.9033	2.40333	958	--	--	--	--	--	--	--	--	--	--
Cluster-26000.127904	1	1.94667	7.50667	7.12333	28.3567	3.04667	348	--	--	--	--	--	--	--	--	--	--
Cluster-26000.127984	1	0.656667	1.12	1.36	1.55333	0.736667	1333	--	--	--	--	--	--	zinc-binding in reverse transcriptase	--	--	--
Cluster-26000.12802	1	0.03	0.373333	0	4.38667	0.213333	1970	--	--	--	--	--	--	--	--	--	--
Cluster-26000.128037	1	11.8133	21.5167	56.01	48.66	41.44	422	--	--	--	--	--	--	--	--	--	--
Cluster-26000.128071	1	7.32333	5.53	10.4067	10.43	4.71	1407	--	hypothetical protein AQUCO_05300111v1 [Aquilegia coerulea]	--	A0A2G5CIE0_AQUCA SubName: Full=Uncharacterized protein {ECO:0000313|EMBL:PIA31061.1};	--	--	--	--	--	--
Cluster-26000.128085	1	1.28667	39.1533	28.6533	97.31	19.76	337	--	--	--	--	--	--	--	--	--	--
Cluster-26000.128195	1	10.7933	28.8767	62.7867	60.8533	14.8933	339	--	--	--	--	--	--	--	--	--	--
Cluster-26000.128268	1	0.97	3.40667	4.26667	4.51333	1.68333	1005	--	hypothetical protein AQUCO_01000359v1 [Aquilegia coerulea]	--	A0A2G5E9J8_AQUCA SubName: Full=Uncharacterized protein {ECO:0000313|EMBL:PIA52428.1};	--	--	--	--	--	--
Cluster-26000.128310	1	0.426667	0.226667	0.513333	0.563333	0.296667	2306	K07393 glutathionyl-hydroquinone reductase [EC:1.8.5.7] | (RefSeq) uncharacterized protein LOC110775499 (A)	uncharacterized protein LOC109947321 [Prunus persica]	--	A0A087FWQ8_ARAAL SubName: Full=Uncharacterized protein {ECO:0000313|EMBL:KFK22060.1};	FOG: Transposon-encoded proteins with TYA, reverse transcriptase, integrase domains in various combinations	GO:0003676,nucleic acid binding; GO:0004523,RNA-DNA hybrid ribonuclease activity; GO:0015074,DNA integration; GO:0003674,molecular_function; GO:0005488,binding; GO:0097159,organic cyclic compound binding; GO:1901363,heterocyclic compound binding; GO:0003824,catalytic activity; GO:0004518,nuclease activity; GO:0004519,endonuclease activity; GO:0004521,endoribonuclease activity; GO:0004540,ribonucl…	--	--	--	--
Cluster-26000.128327	1	0.993333	0.67	0.883333	1.53667	0.503333	905	--	--	--	--	--	--	--	--	--	--
Cluster-26000.128392	1	1.05	1.76	3.56	2.98	2.85667	2126	--	--	--	--	--	--	--	--	--	--
Cluster-26000.128399	1	0	0	0.176667	0.64	0	2298	K02882 large subunit ribosomal protein L18Ae | (RefSeq) 60S ribosomal protein L18a-2 (A)	hypothetical protein AQUCO_02200181v1 [Aquilegia coerulea]	R18A1_ARATH RecName: Full=60S ribosomal protein L18a-1;	A0A2G5DDL9_AQUCA RecName: Full=60S ribosomal protein L18a {ECO:0000256|PIRNR:PIRNR002190};	60S ribosomal protein L18A	GO:0005829,cytosol; GO:0022625,cytosolic large ribosomal subunit; GO:0009506,plasmodesma; GO:0003723,RNA binding; GO:0003735,structural constituent of ribosome; GO:0006412,translation; GO:0003674,molecular_function; GO:0003676,nucleic acid binding; GO:0005488,binding; GO:0097159,organic cyclic compound binding; GO:1901363,heterocyclic compound binding; GO:0005198,structural molecule activity; GO:…	--	--	--	--
Cluster-26000.128409	1	3.83667	5.5	7.21	8.82333	5.68	1618	K10590 E3 ubiquitin-protein ligase TRIP12 [EC:2.3.2.26] | (RefSeq) E3 ubiquitin-protein ligase UPL3-like (A)	hypothetical protein AQUCO_01700713v1 [Aquilegia coerulea]	11SB_CUCMA RecName: Full=11S globulin subunit beta; Contains: RecName: Full=11S globulin gamma chain; AltName: Full=11S globulin acidic chain; Contains: RecName: Full=11S globulin delta chain; AltName: Full=11S globulin basic chain; Flags: Precursor;	A0A2G5DPE0_AQUCA SubName: Full=Uncharacterized protein {ECO:0000313|EMBL:PIA45359.1};	--	GO:0046872,metal ion binding; GO:0045735,nutrient reservoir activity; GO:0003674,molecular_function; GO:0005488,binding; GO:0043167,ion binding; GO:0043169,cation binding	K+ potassium transporter	--	--	--
Cluster-26000.128467	1	0	0.486667	0.663333	2.07	1.00333	2079	--	--	--	--	--	--	--	--	--	--
Cluster-26000.128532	1	0.45	0.183333	0.48	0.533333	0.156667	3202	K00924 kinase [EC:2.7.1.-] | (RefSeq) receptor-like protein kinase HSL1 (A)	uncharacterized protein LOC107477245 isoform X1 [Arachis duranensis]	Y5576_ARATH RecName: Full=Probable receptor-like serine/threonine-protein kinase At5g57670; EC=2.7.11.1;	B9H139_POPTR SubName: Full=Uncharacterized protein {ECO:0000313|EMBL:EEE85990.2};	--	GO:0005886,plasma membrane; GO:0005524,ATP binding; GO:0004675,transmembrane receptor protein serine/threonine kinase activity; GO:0007166,cell surface receptor signaling pathway; GO:0006468,protein phosphorylation; GO:0000166,nucleotide binding; GO:0003674,molecular_function; GO:0005488,binding; GO:0008144,drug binding; GO:0017076,purine nucleotide binding; GO:0030554,adenyl nucleotide binding; …	--	--	--	--
Cluster-26000.128557	1	0.33	2	3.86333	4.39333	0.863333	732	K23977 L-glutamine---4-(methylsulfanyl)-2-oxobutanoate aminotransferase [EC:2.6.1.117] | (RefSeq) uncharacterized protein LOC110609559 (A)	hypothetical protein AQUCO_01400176v1 [Aquilegia coerulea]	--	A0A2G5DV61_AQUCA SubName: Full=Uncharacterized protein {ECO:0000313|EMBL:PIA47326.1};	Kynurenine aminotransferase, glutamine transaminase K	--	--	--	--	--
Cluster-26000.128566	1	0.336667	0.473333	0.543333	1.33	0.626667	1103	--	--	--	--	--	--	--	--	--	--
Cluster-26000.128701	1	1.22667	2.84	2.46667	3.52	1.86333	1057	--	hypothetical protein AQUCO_00201373v1 [Aquilegia coerulea]	AB10A_ARATH RecName: Full=ABC transporter A family member 10; Short=ABC transporter ABCA.10; Short=AtABCA10; AltName: Full=ABC2 homolog 14;	A0A2G5F7N1_AQUCA SubName: Full=Uncharacterized protein {ECO:0000313|EMBL:PIA64028.1};	Lipid exporter ABCA1 and related proteins, ABC superfamily	GO:0016021,integral component of membrane; GO:0043231,intracellular membrane-bounded organelle; GO:0005524,ATP binding; GO:0042626,ATPase activity, coupled to transmembrane movement of substances; GO:0006869,lipid transport; GO:0000166,nucleotide binding; GO:0003674,molecular_function; GO:0005488,binding; GO:0008144,drug binding; GO:0017076,purine nucleotide binding; GO:0030554,adenyl nucleotide …	--	--	--	--
Cluster-26000.128734	1	1.98333	2.00333	2.06667	9.46667	1.86	508	--	--	--	--	--	--	--	--	--	--
Cluster-26000.128761	1	0.35	0.666667	0.606667	0.72	0.696667	2500	--	--	--	--	--	--	--	--	--	--
Cluster-26000.128788	1	0.943333	0.723333	0.75	2.07333	0.63	1217	K13963 serpin B | (RefSeq) serpin-ZX (A)	hypothetical protein AQUCO_01000303v1 [Aquilegia coerulea]	SPZX_ARATH RecName: Full=Serpin-ZX; AltName: Full=ArathZx; AltName: Full=AtSerpin1; AltName: Full=Serpin-1;	A0A2G5E9W5_AQUCA SubName: Full=Uncharacterized protein {ECO:0000313|EMBL:PIA52347.1};	Serpin	GO:0048046,apoplast; GO:0005737,cytoplasm; GO:0005615,extracellular space; GO:0004869,cysteine-type endopeptidase inhibitor activity; GO:0004867,serine-type endopeptidase inhibitor activity; GO:0003674,molecular_function; GO:0004857,enzyme inhibitor activity; GO:0004866,endopeptidase inhibitor activity; GO:0061135,endopeptidase regulator activity; GO:0098772,molecular function regulator; GO:00304…	Serpin (serine protease inhibitor)	--	--	--
Cluster-26000.128842	1	0.66	1.16	1.42333	1.35667	1.20333	3296	K11498 centromeric protein E | (RefSeq) hypothetical protein (A)	hypothetical protein AQUCO_02600204v1 [Aquilegia coerulea]	KN7M_ARATH RecName: Full=Kinesin-like protein KIN-7M, chloroplastic {ECO:0000305}; Flags: Precursor;	A0A2G5D7V3_AQUCA SubName: Full=Uncharacterized protein {ECO:0000313|EMBL:PIA39593.1};	--	GO:0009507,chloroplast; GO:0005871,kinesin complex; GO:0005874,microtubule; GO:0005524,ATP binding; GO:0016887,ATPase activity; GO:0046872,metal ion binding; GO:0008017,microtubule binding; GO:0003777,microtubule motor activity; GO:0007018,microtubule-based movement; GO:0000166,nucleotide binding; GO:0003674,molecular_function; GO:0005488,binding; GO:0008144,drug binding; GO:0017076,purine nucleo…	Transmembrane Fragile-X-F protein	--	--	--
Cluster-26000.128903	1	21.7467	27.3933	20.65	43.5133	27.66	255	--	--	--	--	--	--	--	--	--	--
Cluster-26000.128971	1	2.68667	16.04	9.49	14.4	9.7	1537	K14498 serine/threonine-protein kinase SRK2 [EC:2.7.11.1] | (RefSeq) serine/threonine-protein kinase SAPK3 (A)	hypothetical protein AQUCO_05300094v1 [Aquilegia coerulea]	SAPK3_ORYSI RecName: Full=Serine/threonine-protein kinase SAPK3; EC=2.7.11.1; AltName: Full=Osmotic stress/abscisic acid-activated protein kinase 3; AltName: Full=Protein kinase REK;	A0A2G5CIA0_AQUCA SubName: Full=Uncharacterized protein {ECO:0000313|EMBL:PIA31022.1};	Serine/threonine protein kinase	GO:0005737,cytoplasm; GO:0005634,nucleus; GO:0005524,ATP binding; GO:0004674,protein serine/threonine kinase activity; GO:0009738,abscisic acid-activated signaling pathway; GO:0000166,nucleotide binding; GO:0003674,molecular_function; GO:0005488,binding; GO:0008144,drug binding; GO:0017076,purine nucleotide binding; GO:0030554,adenyl nucleotide binding; GO:0032553,ribonucleotide binding; GO:00325…	Protein kinase domain	--	--	--
Cluster-26000.129000	1	0.823333	1.20667	0.763333	1.4	0.846667	5085	K22804 structural maintenance of chromosomes protein 6 | (RefSeq) structural maintenance of chromosomes protein 6B-like (A)	ribonuclease H [Trifolium pratense]	RNHX1_ARATH RecName: Full=Putative ribonuclease H protein At1g65750; EC=3.1.26.4;	A0A2I4H6W4_9ROSI SubName: Full=uncharacterized protein LOC109014031 {ECO:0000313|RefSeq:XP_018851886.1};	FOG: Reverse transcriptase	GO:0046872,metal ion binding; GO:0003676,nucleic acid binding; GO:0004523,RNA-DNA hybrid ribonuclease activity; GO:0003674,molecular_function; GO:0005488,binding; GO:0043167,ion binding; GO:0043169,cation binding; GO:0097159,organic cyclic compound binding; GO:1901363,heterocyclic compound binding; GO:0003824,catalytic activity; GO:0004518,nuclease activity; GO:0004519,endonuclease activity; GO:0…	Reverse transcriptase (RNA-dependent DNA polymerase)	--	--	--
Cluster-26000.129099	1	0.296667	0.00666667	0.536667	1.60333	0	2055	--	hypothetical protein AQUCO_00500180v1 [Aquilegia coerulea]	RDM4_ARATH RecName: Full=RNA-directed DNA methylation 4; AltName: Full=Protein DEFECTIVE IN MERISTEM SILENCING 4;	A0A2G5EQS0_AQUCA SubName: Full=Uncharacterized protein {ECO:0000313|EMBL:PIA58069.1};	--	GO:0003700,DNA-binding transcription factor activity; GO:0006342,chromatin silencing; GO:0006306,DNA methylation; GO:0031047,gene silencing by RNA; GO:0009791,post-embryonic development; GO:0006355,regulation of transcription, DNA-templated; GO:0140110,transcription regulator activity; GO:0003674,molecular_function; GO:0051276,chromosome organization; GO:0008152,metabolic process; GO:0006139,nucl…	Transcription factor Iwr1	--	--	--
Cluster-26000.129114	1	0.6	1.23	1.36333	1.85333	1.55667	806	--	--	--	--	--	--	--	--	--	--
Cluster-26000.129130	1	0.413333	0.713333	0.57	0.816667	0.36	2823	--	hypothetical protein AQUCO_02200341v1 [Aquilegia coerulea]	--	A0A2G5DE79_AQUCA SubName: Full=Uncharacterized protein {ECO:0000313|EMBL:PIA41840.1};	--	--	--	--	--	--
Cluster-26000.129164	1	2.16333	11.97	6.99333	17.68	5.14333	308	--	--	--	--	--	--	--	--	--	--
Cluster-26000.129196	1	11.8133	14.9167	17.8067	24.4467	20.3367	635	--	--	--	--	--	--	--	--	--	--
Cluster-26000.129218	1	0.383333	0.503333	0.416667	0.76	0.276667	2106	--	--	--	--	--	--	--	--	--	--
Cluster-26000.129284	1	2.29333	3.43	4.32667	6.23333	2.79333	874	--	--	--	--	--	--	--	--	--	--
Cluster-26000.129285	1	3.65333	10.78	11.95	12.5867	8.29667	417	--	--	--	--	--	--	--	--	--	--
Cluster-26000.129302	1	6.97333	11.5967	3.47333	20.58	8.57333	312	--	PREDICTED: transcription repressor OFP2-like [Gossypium raimondii]	OFP2_ARATH RecName: Full=Transcription repressor OFP2; AltName: Full=Ovate family protein 2; Short=AtOFP2;	A0A1U8IH55_GOSHI SubName: Full=transcription repressor OFP1-like {ECO:0000313|RefSeq:XP_016677507.1};	--	GO:0005634,nucleus; GO:0003677,DNA binding; GO:0045892,negative regulation of transcription, DNA-templated; GO:0006351,transcription, DNA-templated; GO:0003674,molecular_function; GO:0003676,nucleic acid binding; GO:0005488,binding; GO:0097159,organic cyclic compound binding; GO:1901363,heterocyclic compound binding; GO:0008152,metabolic process; GO:0006139,nucleobase-containing compound metaboli…	--	--	--	--
Cluster-26000.129318	1	0.283333	0.663333	0.68	0.516667	0.363333	5685	--	hypothetical protein AQUCO_00500330v1 [Aquilegia coerulea]	--	A0A2G5ERG8_AQUCA SubName: Full=Uncharacterized protein {ECO:0000313|EMBL:PIA58330.1};	--	--	--	--	--	--
Cluster-26000.129403	1	0.186667	0.556667	0.116667	0.68	0	2398	--	hypothetical protein AQUCO_00201115v1 [Aquilegia coerulea]	--	A0A2G5F6E5_AQUCA SubName: Full=Uncharacterized protein {ECO:0000313|EMBL:PIA63549.1};	--	--	Protein of unknown function (DUF2854)	--	--	--
Cluster-26000.129419	1	3.59333	6.80333	5.08333	7.61667	6.76	460	--	--	--	--	--	--	--	--	--	--
Cluster-26000.129456	1	1.13333	2.78667	3.53667	3.52333	1.68333	1718	K22804 structural maintenance of chromosomes protein 6 | (RefSeq) structural maintenance of chromosomes protein 6B-like (A)	uncharacterized protein LOC110766949 [Prunus avium]	--	S8DKM9_9LAMI SubName: Full=Uncharacterized protein {ECO:0000313|EMBL:EPS63383.1};	FOG: Reverse transcriptase	--	Endonuclease/Exonuclease/phosphatase family	--	--	--
Cluster-26000.129460	1	1.82333	1.34333	2.27667	2.66333	1.21333	1733	K22804 structural maintenance of chromosomes protein 6 | (RefSeq) structural maintenance of chromosomes protein 6B-like (A)	PREDICTED: uncharacterized protein LOC103963932 [Pyrus x bretschneideri]	--	A0A1D6A8G9_WHEAT SubName: Full=Uncharacterized protein {ECO:0000313|EnsemblPlants:TRIAE_CS42_6AL_TGACv1_471842_AA1515060.1};	FOG: Reverse transcriptase	GO:0003676,nucleic acid binding; GO:0003674,molecular_function; GO:0005488,binding; GO:0097159,organic cyclic compound binding; GO:1901363,heterocyclic compound binding	Reverse transcriptase (RNA-dependent DNA polymerase)	--	--	--
Cluster-26000.129461	1	0.37	0.37	0.333333	0.68	0.273333	4140	K22804 structural maintenance of chromosomes protein 6 | (RefSeq) structural maintenance of chromosomes protein 6B-like (A)	hypothetical protein [Oryza sativa Japonica Group]	--	Q75M12_ORYSJ SubName: Full=Uncharacterized protein {ECO:0000313|EMBL:AAS55787.1};	FOG: Reverse transcriptase	GO:0003676,nucleic acid binding; GO:0003964,RNA-directed DNA polymerase activity; GO:0003674,molecular_function; GO:0005488,binding; GO:0097159,organic cyclic compound binding; GO:1901363,heterocyclic compound binding; GO:0003824,catalytic activity; GO:0016740,transferase activity; GO:0016772,transferase activity, transferring phosphorus-containing groups; GO:0016779,nucleotidyltransferase activi…	--	--	--	--
Cluster-26000.129467	1	0.296667	0.466667	0.59	1.17	0.193333	1436	--	--	--	--	--	--	--	--	--	--
Cluster-26000.129473	1	7.47	13.32	12.8	14.6367	11.91	755	K23977 L-glutamine---4-(methylsulfanyl)-2-oxobutanoate aminotransferase [EC:2.6.1.117] | (RefSeq) uncharacterized protein LOC110609559 (A)	hypothetical protein AQUCO_01400176v1 [Aquilegia coerulea]	--	A0A2G5DV61_AQUCA SubName: Full=Uncharacterized protein {ECO:0000313|EMBL:PIA47326.1};	Kynurenine aminotransferase, glutamine transaminase K	--	--	--	--	--
Cluster-26000.129478	1	1.40333	1.3	1.59667	2.59667	0.836667	2209	--	--	--	--	--	--	--	--	--	--
Cluster-26000.129504	1	19.8167	14.8567	24.65	24.7367	11.02	1244	K16810 TBCC domain-containing protein 1 | (RefSeq) TBCC domain-containing protein 1-like (A)	hypothetical protein AQUCO_01400853v1 [Aquilegia coerulea]	--	A0A2G5DYF3_AQUCA SubName: Full=Uncharacterized protein {ECO:0000313|EMBL:PIA48544.1};	Uncharacterized conserved protein	--	--	--	--	--
Cluster-26000.129505	1	5.94667	4.48	6.24	11.61	5.18333	987	--	--	--	--	--	--	--	--	--	--
Cluster-26000.129510	1	2.50667	1.29333	2.04333	5.33	2.76333	668	--	--	--	--	--	--	--	--	--	--
Cluster-26000.129514	1	0	0.51	0.11	1.28333	0.0466667	1108	K17925 sorting nexin-13 | (RefSeq) uncharacterized protein LOC113303831 (A)	--	--	--	--	--	--	--	--	--
Cluster-26000.129585	1	3.18	29.4667	18.53	35.5067	22.5633	727	--	--	--	--	--	--	--	--	--	--
Cluster-26000.129589	1	0.18	0.34	0.466667	0.95	0.48	2707	--	hypothetical protein VITISV_026478 [Vitis vinifera]	--	A5BV95_VITVI SubName: Full=Uncharacterized protein {ECO:0000313|EMBL:CAN75040.1};	--	--	Domain of unknown function (DUF4283)	--	--	--
Cluster-26000.129615	1	0	0.55	0.07	14.5033	0.643333	730	--	--	--	--	--	--	--	--	--	--
Cluster-26000.129630	1	1.22	0.723333	1.55333	1.69333	0.563333	2294	--	--	--	--	--	--	--	--	--	--
Cluster-26000.129657	1	0.326667	0.736667	1.04667	1.81667	1.74667	4249	K14300 nuclear pore complex protein Nup133 | (RefSeq) nuclear pore complex protein NUP133 (A)	hypothetical protein AQUCO_00500239v1 [Aquilegia coerulea]	NU133_ARATH RecName: Full=Nuclear pore complex protein NUP133 {ECO:0000303|PubMed:21189294}; AltName: Full=Nucleoporin 133 {ECO:0000303|PubMed:21189294}; AltName: Full=Nucleoporin Nup155-like;	A0A2G5ER04_AQUCA SubName: Full=Uncharacterized protein {ECO:0000313|EMBL:PIA58172.1};	--	GO:0009507,chloroplast; GO:0016020,membrane; GO:0031080,nuclear pore outer ring; GO:0005487,NA; GO:0017056,structural constituent of nuclear pore; GO:0006325,chromatin organization; GO:0051028,mRNA transport; GO:0031081,nuclear pore distribution; GO:0006606,protein import into nucleus; GO:0006355,regulation of transcription, DNA-templated; GO:0006405,RNA export from nucleus; GO:0000972,transcript…	Non-repetitive/WGA-negative nucleoporin C-terminal	--	--	--
Cluster-26000.129702	1	3.79333	3.73667	4.39	6.14667	1.61	1314	--	--	RL31_ARATH RecName: Full=60S ribosomal protein L3-1; AltName: Full=Protein EMBRYO DEFECTIVE 2207;	--	--	GO:0005618,cell wall; GO:0005829,cytosol; GO:0022625,cytosolic large ribosomal subunit; GO:0022626,cytosolic ribosome; GO:0016020,membrane; GO:0005730,nucleolus; GO:0005886,plasma membrane; GO:0009506,plasmodesma; GO:0042788,polysomal ribosome; GO:0005774,vacuolar membrane; GO:0005773,vacuole; GO:0003729,mRNA binding; GO:0003735,structural constituent of ribosome; GO:0000027,ribosomal large subun…	--	--	--	--
Cluster-26000.129787	1	0.626667	0.61	0.846667	1.71333	0.616667	1699	K09264 MADS-box transcription factor, plant | (RefSeq) AP3-2; floral homeotic protein DEFICIENS-like (A)	APETALA3-like protein, partial [Adonis vernalis]	MADS1_PETHY RecName: Full=Floral homeotic protein PMADS 1; AltName: Full=Green petal homeotic protein;	F6KYM1_ADOVE SubName: Full=APETALA3-like protein {ECO:0000313|EMBL:AEG25808.1}; Flags: Fragment;	--	GO:0005634,nucleus; GO:0003700,DNA-binding transcription factor activity; GO:0046983,protein dimerization activity; GO:0000977,RNA polymerase II regulatory region sequence-specific DNA binding; GO:0007275,multicellular organism development; GO:0045944,positive regulation of transcription by RNA polymerase II; GO:0006351,transcription, DNA-templated; GO:0140110,transcription regulator activity; GO…	--	--	--	--
Cluster-26000.129800	1	0.673333	1.13333	1.64667	2.25333	0.96	1892	--	Uncharacterized protein y4nH [Gossypium arboreum]	NIPA9_ARATH RecName: Full=Probable magnesium transporter NIPA9;	A0A0B0MY25_GOSAR RecName: Full=Probable magnesium transporter {ECO:0000256|RuleBase:RU363078};	--	GO:0005769,early endosome; GO:0016021,integral component of membrane; GO:0016020,membrane; GO:0005886,plasma membrane; GO:0015095,magnesium ion transmembrane transporter activity; GO:0015693,magnesium ion transport; GO:0003674,molecular_function; GO:0046873,metal ion transmembrane transporter activity; GO:0005215,transporter activity; GO:0022857,transmembrane transporter activity; GO:0008324,cati…	--	--	--	--
Cluster-26000.129816	1	0	0.936667	2.52667	2.08	0.436667	651	--	--	--	--	--	--	--	--	--	--
Cluster-26000.129859	1	33.53	13.73	36.06	53.1733	26.2	263	--	--	--	--	--	--	--	--	--	--
Cluster-26000.129894	1	0.07	0.136667	0.0466667	0.22	0.123333	6971	--	hypothetical protein AQUCO_01300598v1 [Aquilegia coerulea]	MAIN_ARATH RecName: Full=Protein MAINTENANCE OF MERISTEMS {ECO:0000303|PubMed:23607329};	A0A2G5E2F9_AQUCA SubName: Full=Uncharacterized protein {ECO:0000313|EMBL:PIA49962.1};	--	GO:0005634,nucleus; GO:0008483,transaminase activity; GO:0048507,meristem development; GO:0007275,multicellular organism development; GO:0040008,regulation of growth; GO:0003674,molecular_function; GO:0003824,catalytic activity; GO:0016740,transferase activity; GO:0016769,transferase activity, transferring nitrogenous groups; GO:0009888,tissue development; GO:0008150,biological_process; GO:003250…	Plant mobile domain	--	--	--
Cluster-26000.129995	1	0.06	1.45667	0.45	3.68667	0.93	724	--	--	--	--	--	--	--	--	--	--
Cluster-26000.130017	1	32.0467	89.15	30.3933	133.033	47.16	1780	K13466 EIX receptor 1/2 | (RefSeq) receptor-like protein EIX2 (A)	hypothetical protein AQUCO_05800140v1 [Aquilegia coerulea]	DR100_ARATH RecName: Full=DNA damage-repair/toleration protein DRT100; Flags: Precursor;	A0A2G5CEX9_AQUCA SubName: Full=Uncharacterized protein {ECO:0000313|EMBL:PIA29856.1};	FOG: Leucine rich repeat	GO:0009507,chloroplast; GO:0000166,nucleotide binding; GO:0006281,DNA repair; GO:0003674,molecular_function; GO:0005488,binding; GO:0036094,small molecule binding; GO:0097159,organic cyclic compound binding; GO:1901265,nucleoside phosphate binding; GO:1901363,heterocyclic compound binding; GO:0008152,metabolic process; GO:0006139,nucleobase-containing compound metabolic process; GO:0006259,DNA me…	Leucine rich repeat	--	--	--
Cluster-26000.130061	1	0	0	3.54667	3.26333	2.13667	581	--	--	--	--	--	--	--	--	--	--
Cluster-26000.130080	1	0	0.3	9.83	10.3733	0.213333	657	--	hypothetical protein AQUCO_00300564v1 [Aquilegia coerulea]	OP162_ARATH RecName: Full=Outer envelope pore protein 16-2, chloroplastic; AltName: Full=Chloroplastic outer envelope pore protein of 16 kDa 2; Short=AtOEP16-2; Short=OEP16-2; AltName: Full=Outer plastid envelope protein 16-S; Short=AtOEP16-S; Short=Seeds outer plastid envelope protein 16;	A0A2G5EZF1_AQUCA SubName: Full=Uncharacterized protein {ECO:0000313|EMBL:PIA61128.1};	--	GO:0031359,integral component of chloroplast outer membrane; GO:0031305,integral component of mitochondrial inner membrane; GO:0005744,TIM23 mitochondrial import inner membrane translocase complex; GO:0009527,plastid outer membrane; GO:0046930,pore complex; GO:0015171,amino acid transmembrane transporter activity; GO:0015288,porin activity; GO:0015266,NA; GO:0042803,protein homodimerization activ…	Tim17/Tim22/Tim23/Pmp24 family	--	--	--
Cluster-26000.130111	1	0.94	4.71667	1.52667	8.65333	0.92	1461	--	--	--	--	--	--	--	--	--	--
Cluster-26000.130185	1	0	1.05333	0.743333	1.39667	1.04333	3448	K14950 manganese-transporting P-type ATPase [EC:7.2.2.-] | (RefSeq) hypothetical protein (A)	hypothetical protein AQUCO_04300026v1 [Aquilegia coerulea]	APO3_ARATH RecName: Full=APO protein 3, mitochondrial; Flags: Precursor;	A0A2G5CND1_AQUCA SubName: Full=Uncharacterized protein {ECO:0000313|EMBL:PIA32815.1};	--	GO:0005739,mitochondrion; GO:0003723,RNA binding; GO:0003674,molecular_function; GO:0003676,nucleic acid binding; GO:0005488,binding; GO:0097159,organic cyclic compound binding; GO:1901363,heterocyclic compound binding; GO:0005622,intracellular; GO:0005575,cellular_component; GO:0005623,cell; GO:0005737,cytoplasm; GO:0043231,intracellular membrane-bounded organelle; GO:0043226,organelle; GO:00432…	APO RNA-binding	--	--	--
Cluster-26000.130192	1	9.68	8.09333	6.97	22.1633	2.96	383	--	--	--	--	--	--	--	--	--	--
Cluster-26000.130197	1	3.54667	3.74	3.78667	4.78333	2.47	2276	--	--	--	--	--	--	--	--	--	--
Cluster-26000.130293	1	0.0533333	0.526667	0.503333	0.49	0.473333	3222	K01183 chitinase [EC:3.2.1.14] | (RefSeq) chitinase-3-like protein 2 (A)	hypothetical protein AQUCO_00500442v1 [Aquilegia coerulea]	CRK10_ARATH RecName: Full=Cysteine-rich receptor-like protein kinase 10; Short=Cysteine-rich RLK10; EC=2.7.11.-; AltName: Full=Receptor-like protein kinase 4; Flags: Precursor;	A0A2G5ERZ7_AQUCA SubName: Full=Uncharacterized protein {ECO:0000313|EMBL:PIA58500.1};	--	GO:0016021,integral component of membrane; GO:0005886,plasma membrane; GO:0005524,ATP binding; GO:0004674,protein serine/threonine kinase activity; GO:0042742,defense response to bacterium; GO:0006468,protein phosphorylation; GO:0000166,nucleotide binding; GO:0003674,molecular_function; GO:0005488,binding; GO:0008144,drug binding; GO:0017076,purine nucleotide binding; GO:0030554,adenyl nucleotide…	--	--	--	--
Cluster-26000.130385	1	0.45	1.08333	0.286667	4.69667	0.59	1730	--	--	--	--	--	--	--	--	--	--
Cluster-26000.130424	1	0.196667	0.21	0.166667	0.906667	0.446667	1731	--	hypothetical protein AQUCO_00900052v1 [Aquilegia coerulea]	--	A0A2G5EBT9_AQUCA SubName: Full=Uncharacterized protein {ECO:0000313|EMBL:PIA53196.1};	N-methyltransferase	--	--	--	--	--
Cluster-26000.130441	1	3.72	4.3	3.58	5.4	1.56	7382	K00264 glutamate synthase (NADH) [EC:1.4.1.14] | (RefSeq) glutamate synthase 1 [NADH], chloroplastic (A)	hypothetical protein AQUCO_03700162v1 [Aquilegia coerulea]	GLUT1_ARATH RecName: Full=Glutamate synthase 1 [NADH], chloroplastic; EC=1.4.1.14; AltName: Full=NADH-dependent glutamate synthase 1; Short=NADH-GOGAT 1; Flags: Precursor;	A0A2G5CUV7_AQUCA SubName: Full=Uncharacterized protein {ECO:0000313|EMBL:PIA34687.1};	Glutamate synthase	GO:0009507,chloroplast; GO:0009570,chloroplast stroma; GO:0009536,plastid; GO:0051538,3 iron, 4 sulfur cluster binding; GO:0050660,flavin adenine dinucleotide binding; GO:0010181,FMN binding; GO:0016040,glutamate synthase (NADH) activity; GO:0005506,iron ion binding; GO:0019676,ammonia assimilation cycle; GO:0048589,developmental growth; GO:0006537,glutamate biosynthetic process; GO:0097054,L-glu…	GXGXG motif	--	--	--
Cluster-26000.130507	1	0.0933333	0.34	0.48	0.72	0.246667	2178	K10526 OPC-8:0 CoA ligase 1 [EC:6.2.1.-] | (RefSeq) 4-coumarate--CoA ligase-like 7 (A)	--	--	--	--	--	--	--	--	--
Cluster-26000.130520	1	3.73333	9.73667	4.53667	15.4167	4.74333	1819	K14564 nucleolar protein 56 | (RefSeq) uncharacterized protein LOC108225321 (A)	hypothetical protein AQUCO_00700014v1 [Aquilegia coerulea]	FB294_ARATH RecName: Full=Putative F-box protein At5g55150;	A0A2G5EI67_AQUCA SubName: Full=Uncharacterized protein {ECO:0000313|EMBL:PIA55429.1};	--	--	Protein of unknown function (DUF295)	--	--	--
Cluster-26000.130562	1	13.9067	53.72	41.0567	80.63	32.7967	603	--	--	--	--	--	--	--	--	--	--
Cluster-26000.130652	1	0.326667	0.813333	0.826667	1.03	0.58	2414	K12598 ATP-dependent RNA helicase DOB1 [EC:3.6.4.13] | (RefSeq) DExH-box ATP-dependent RNA helicase DExH10-like (A)	hypothetical protein VITISV_012726 [Vitis vinifera]	--	A5ARA6_VITVI SubName: Full=Uncharacterized protein {ECO:0000313|EMBL:CAN82510.1};	FOG: Reverse transcriptase	--	--	--	--	--
Cluster-26000.130678	1	117.977	149.87	263.813	261.847	165.817	310	--	--	--	--	--	--	--	--	--	--
Cluster-26000.130697	1	0.466667	1.09667	0.586667	1.48	0.433333	1901	--	--	--	--	--	--	--	--	--	--
Cluster-26000.130715	1	1.11	0.976667	1.72	2.46667	1.28667	4870	K13457 disease resistance protein RPM1 | (RefSeq) disease resistance protein RPM1 (A)	hypothetical protein AQUCO_03600063v1 [Aquilegia coerulea]	DRL4_ARATH RecName: Full=Putative disease resistance protein At1g50180;	A0A2G5CV55_AQUCA SubName: Full=Uncharacterized protein {ECO:0000313|EMBL:PIA35141.1};	Apoptotic ATPase	GO:0005886,plasma membrane; GO:0009506,plasmodesma; GO:0043531,ADP binding; GO:0005524,ATP binding; GO:0006952,defense response; GO:0007165,signal transduction; GO:0000166,nucleotide binding; GO:0003674,molecular_function; GO:0005488,binding; GO:0017076,purine nucleotide binding; GO:0030554,adenyl nucleotide binding; GO:0032553,ribonucleotide binding; GO:0032555,purine ribonucleotide binding; GO:…	Reticulon	--	--	--
Cluster-26000.130717	1	0.89	0.833333	1.33333	1.75667	1.92667	1990	--	hypothetical protein AQUCO_00200817v1 [Aquilegia coerulea]	--	A0A2G5F4U4_AQUCA SubName: Full=Uncharacterized protein {ECO:0000313|EMBL:PIA63043.1};	--	--	--	--	--	--
Cluster-26000.130720	1	2.74	1.9	3.34333	4.7	1.59	626	--	--	--	--	--	--	--	--	--	--
Cluster-26000.130721	1	0.456667	0.833333	0.92	1.41667	0.646667	2909	K16287 ubiquitin-like-specific protease 1C/D [EC:3.4.22.68] | (RefSeq) uncharacterized protein LOC106396553 isoform X1 (A)	BnaAnng03280D [Brassica napus]	MAIL1_ARATH RecName: Full=Protein MAIN-LIKE 1 {ECO:0000303|PubMed:24635680};	A0A1J3FDY7_NOCCA SubName: Full=Serine/threonine-protein phosphatase 7 long form-like protein {ECO:0000313|EMBL:JAU42329.1}; Flags: Fragment;	--	GO:0005634,nucleus; GO:0008483,transaminase activity; GO:0016458,gene silencing; GO:0010073,meristem maintenance; GO:0010082,regulation of root meristem growth; GO:0003674,molecular_function; GO:0003824,catalytic activity; GO:0016740,transferase activity; GO:0016769,transferase activity, transferring nitrogenous groups; GO:0008152,metabolic process; GO:0008150,biological_process; GO:0009892,negat…	Plant mobile domain	--	--	--
Cluster-26000.130722	1	0	0.143333	0.226667	0.673333	0.643333	2676	K16287 ubiquitin-like-specific protease 1C/D [EC:3.4.22.68] | (RefSeq) uncharacterized protein LOC106396553 isoform X1 (A)	BnaAnng03280D [Brassica napus]	MAIL1_ARATH RecName: Full=Protein MAIN-LIKE 1 {ECO:0000303|PubMed:24635680};	A0A1J3FDY7_NOCCA SubName: Full=Serine/threonine-protein phosphatase 7 long form-like protein {ECO:0000313|EMBL:JAU42329.1}; Flags: Fragment;	--	GO:0005634,nucleus; GO:0008483,transaminase activity; GO:0016458,gene silencing; GO:0010073,meristem maintenance; GO:0010082,regulation of root meristem growth; GO:0003674,molecular_function; GO:0003824,catalytic activity; GO:0016740,transferase activity; GO:0016769,transferase activity, transferring nitrogenous groups; GO:0008152,metabolic process; GO:0008150,biological_process; GO:0009892,negat…	NLI interacting factor-like phosphatase	--	--	--
Cluster-26000.130726	1	0	0.986667	0.79	2.43667	0.66	2561	K16287 ubiquitin-like-specific protease 1C/D [EC:3.4.22.68] | (RefSeq) uncharacterized protein LOC106396553 isoform X1 (A)	BnaAnng03280D [Brassica napus]	MAIL1_ARATH RecName: Full=Protein MAIN-LIKE 1 {ECO:0000303|PubMed:24635680};	A0A1J3FDY7_NOCCA SubName: Full=Serine/threonine-protein phosphatase 7 long form-like protein {ECO:0000313|EMBL:JAU42329.1}; Flags: Fragment;	--	GO:0005634,nucleus; GO:0008483,transaminase activity; GO:0016458,gene silencing; GO:0010073,meristem maintenance; GO:0010082,regulation of root meristem growth; GO:0003674,molecular_function; GO:0003824,catalytic activity; GO:0016740,transferase activity; GO:0016769,transferase activity, transferring nitrogenous groups; GO:0008152,metabolic process; GO:0008150,biological_process; GO:0009892,negat…	PHD-finger	PHD	TR	PHD
Cluster-26000.130727	1	5.40333	4.98667	7.56667	7.98	3.30667	2501	K16287 ubiquitin-like-specific protease 1C/D [EC:3.4.22.68] | (RefSeq) uncharacterized protein LOC106396553 isoform X1 (A)	BnaAnng03280D [Brassica napus]	MAIL1_ARATH RecName: Full=Protein MAIN-LIKE 1 {ECO:0000303|PubMed:24635680};	A0A1J3FDY7_NOCCA SubName: Full=Serine/threonine-protein phosphatase 7 long form-like protein {ECO:0000313|EMBL:JAU42329.1}; Flags: Fragment;	--	GO:0005634,nucleus; GO:0008483,transaminase activity; GO:0016458,gene silencing; GO:0010073,meristem maintenance; GO:0010082,regulation of root meristem growth; GO:0003674,molecular_function; GO:0003824,catalytic activity; GO:0016740,transferase activity; GO:0016769,transferase activity, transferring nitrogenous groups; GO:0008152,metabolic process; GO:0008150,biological_process; GO:0009892,negat…	Plant mobile domain	--	--	--
Cluster-26000.130759	1	0.313333	0.236667	0.49	0.71	0.163333	5697	K22804 structural maintenance of chromosomes protein 6 | (RefSeq) structural maintenance of chromosomes protein 6B-like (A)	uncharacterized protein LOC110924758 [Helianthus annuus]	RNHX1_ARATH RecName: Full=Putative ribonuclease H protein At1g65750; EC=3.1.26.4;	A0A251VNU9_HELAN SubName: Full=Putative RNA-directed DNA polymerase, eukaryota, Reverse transcriptase zinc-binding domain protein {ECO:0000313|EMBL:OTG37238.1};	FOG: Reverse transcriptase	GO:0046872,metal ion binding; GO:0003676,nucleic acid binding; GO:0004523,RNA-DNA hybrid ribonuclease activity; GO:0003674,molecular_function; GO:0005488,binding; GO:0043167,ion binding; GO:0043169,cation binding; GO:0097159,organic cyclic compound binding; GO:1901363,heterocyclic compound binding; GO:0003824,catalytic activity; GO:0004518,nuclease activity; GO:0004519,endonuclease activity; GO:0…	Reverse transcriptase (RNA-dependent DNA polymerase)	--	--	--
Cluster-26000.130770	1	0.313333	0.553333	1.16333	1.20333	0.556667	2266	K16297 serine carboxypeptidase-like clade II [EC:3.4.16.-] | (RefSeq) putative serine carboxypeptidase-like 23 (A)	PREDICTED: putative serine carboxypeptidase-like 23 isoform X1 [Vitis vinifera]	SCP40_ARATH RecName: Full=Serine carboxypeptidase-like 40; EC=3.4.16.-; Flags: Precursor;	F6HQE0_VITVI RecName: Full=Carboxypeptidase {ECO:0000256|RuleBase:RU361156}; EC=3.4.16.- {ECO:0000256|RuleBase:RU361156};	Serine carboxypeptidases (lysosomal cathepsin A)	GO:0005576,extracellular region; GO:0004185,serine-type carboxypeptidase activity; GO:0051603,proteolysis involved in cellular protein catabolic process; GO:0003674,molecular_function; GO:0003824,catalytic activity; GO:0004180,carboxypeptidase activity; GO:0008236,serine-type peptidase activity; GO:0008233,peptidase activity; GO:0008238,exopeptidase activity; GO:0070011,peptidase activity, acting…	Serine carboxypeptidase	--	--	--
Cluster-26000.130798	1	0	2.37333	2.61333	4.36	0.696667	1834	K01703 3-isopropylmalate/(R)-2-methylmalate dehydratase large subunit [EC:4.2.1.33 4.2.1.35] | (RefSeq) 3-isopropylmalate dehydratase large subunit, chloroplastic (A)	hypothetical protein AQUCO_02500024v1 [Aquilegia coerulea]	LEUC_ARATH RecName: Full=3-isopropylmalate dehydratase large subunit, chloroplastic; EC=4.2.1.33; AltName: Full=AtLEUC; AltName: Full=Isopropylmalate isomerase large subunit 1; Short=AtIIL1; Flags: Precursor;	A0A2G5D913_AQUCA SubName: Full=Uncharacterized protein {ECO:0000313|EMBL:PIA40015.1};	3-isopropylmalate dehydratase (aconitase superfamily)	GO:0009507,chloroplast; GO:0009570,chloroplast stroma; GO:0009536,plastid; GO:0003861,3-isopropylmalate dehydratase activity; GO:0051539,4 iron, 4 sulfur cluster binding; GO:0050486,intramolecular transferase activity, transferring hydroxy groups; GO:0046872,metal ion binding; GO:0019761,glucosinolate biosynthetic process; GO:0009098,leucine biosynthetic process; GO:0046686,response to cadmium io…	Aconitase family (aconitate hydratase)	--	--	--
Cluster-26000.130804	1	5.34333	0.203333	15.3967	34.3333	0.12	1323	K01051 pectinesterase [EC:3.1.1.11] | (RefSeq) pectinesterase (A)	hypothetical protein AQUCO_02000601v1 [Aquilegia coerulea]	PME3_CITSI RecName: Full=Pectinesterase 3; Short=PE 3; EC=3.1.1.11; AltName: Full=Pectin methylesterase 3; Flags: Precursor;	A0A2G5DJ65_AQUCA RecName: Full=Pectinesterase {ECO:0000256|RuleBase:RU000589}; EC=3.1.1.11 {ECO:0000256|RuleBase:RU000589};	--	GO:0005618,cell wall; GO:0005576,extracellular region; GO:0045330,aspartyl esterase activity; GO:0004857,enzyme inhibitor activity; GO:0030599,pectinesterase activity; GO:0042545,cell wall modification; GO:0045490,pectin catabolic process; GO:0003674,molecular_function; GO:0003824,catalytic activity; GO:0016787,hydrolase activity; GO:0016788,hydrolase activity, acting on ester bonds; GO:0098772,m…	Pectinesterase	--	--	--
Cluster-26000.130837	1	0.376667	0.463333	0.533333	0.806667	0.37	5891	K16578 CLIP-associating protein 1/2 | (RefSeq) CLIP-associated protein-like (A)	hypothetical protein VITISV_024658 [Vitis vinifera]	RNHX1_ARATH RecName: Full=Putative ribonuclease H protein At1g65750; EC=3.1.26.4;	A5AVU5_VITVI SubName: Full=Uncharacterized protein {ECO:0000313|EMBL:CAN69430.1};	FOG: Reverse transcriptase	GO:0046872,metal ion binding; GO:0003676,nucleic acid binding; GO:0004523,RNA-DNA hybrid ribonuclease activity; GO:0003674,molecular_function; GO:0005488,binding; GO:0043167,ion binding; GO:0043169,cation binding; GO:0097159,organic cyclic compound binding; GO:1901363,heterocyclic compound binding; GO:0003824,catalytic activity; GO:0004518,nuclease activity; GO:0004519,endonuclease activity; GO:0…	Endonuclease-reverse transcriptase	--	--	--
Cluster-26000.130886	1	3.92333	8.87667	6.86	11.0667	6.51333	1265	--	hypothetical protein AQUCO_01400227v1 [Aquilegia coerulea]	--	A0A2G5DV82_AQUCA SubName: Full=Uncharacterized protein {ECO:0000313|EMBL:PIA47412.1};	--	--	Ceramidase	--	--	--
Cluster-26000.130907	1	7.75667	7.17	6.90333	13.1233	7.05667	404	--	--	--	--	--	--	--	--	--	--
Cluster-26000.130923	1	0.29	0.7	0.463333	2.46	0.77	1661	--	hypothetical protein AQUCO_00900052v1 [Aquilegia coerulea]	--	A0A2G5EBT9_AQUCA SubName: Full=Uncharacterized protein {ECO:0000313|EMBL:PIA53196.1};	N-methyltransferase	--	--	--	--	--
Cluster-26000.130938	1	0.26	0.67	0.903333	0.74	0.63	2281	K23877 xyloglucan O-acetyltransferase | (RefSeq) protein ALTERED XYLOGLUCAN 4-like (A)	auxilin-like protein, partial [Trifolium pratense]	--	A0A251UCI7_HELAN SubName: Full=Putative exostosin-like protein {ECO:0000313|EMBL:OTG20799.1};	--	GO:0016757,transferase activity, transferring glycosyl groups; GO:0006486,protein glycosylation; GO:0003674,molecular_function; GO:0003824,catalytic activity; GO:0016740,transferase activity; GO:0008152,metabolic process; GO:0006464,cellular protein modification process; GO:0006807,nitrogen compound metabolic process; GO:0008150,biological_process; GO:0009058,biosynthetic process; GO:0009059,macr…	--	--	--	--
Cluster-26000.131050	1	0	0.0366667	0	2.06333	0	699	--	--	--	--	--	--	--	--	--	--
Cluster-26000.131077	1	0	0.433333	0.13	1.34	0	1355	K01897 long-chain acyl-CoA synthetase [EC:6.2.1.3] | (RefSeq) probable acyl-activating enzyme 16, chloroplastic (A)	AMP-dependent synthetase/ligase [Macleaya cordata]	AAE16_ARATH RecName: Full=Probable acyl-activating enzyme 16, chloroplastic; EC=6.2.1.-; Flags: Precursor;	A0A200RCJ4_9MAGN SubName: Full=AMP-dependent synthetase/ligase {ECO:0000313|EMBL:OVA20421.1};	Long-chain acyl-CoA synthetases (AMP-forming)	GO:0009941,chloroplast envelope; GO:0016874,ligase activity; GO:0006631,fatty acid metabolic process; GO:0003674,molecular_function; GO:0003824,catalytic activity; GO:0008152,metabolic process; GO:0006082,organic acid metabolic process; GO:0006629,lipid metabolic process; GO:0008150,biological_process; GO:0009987,cellular process; GO:0019752,carboxylic acid metabolic process; GO:0032787,monocarbo…	AMP-binding enzyme	--	--	--
Cluster-26000.131127	1	2.33667	0.986667	2.41667	2.85	0.8	1305	K00029 malate dehydrogenase (oxaloacetate-decarboxylating)(NADP+) [EC:1.1.1.40] | (RefSeq) NADP-dependent malic enzyme (A)	hypothetical protein AQUCO_02000295v1 [Aquilegia coerulea]	MAOX_POPTR RecName: Full=NADP-dependent malic enzyme; Short=NADP-ME; EC=1.1.1.40;	A0A2G5DGV1_AQUCA RecName: Full=Malic enzyme {ECO:0000256|RuleBase:RU003426};	NADP+-dependent malic enzyme	GO:0005737,cytoplasm; GO:0004471,malate dehydrogenase (decarboxylating) (NAD+) activity; GO:0004473,malate dehydrogenase (decarboxylating) (NADP+) activity; GO:0046872,metal ion binding; GO:0051287,NAD binding; GO:0008948,oxaloacetate decarboxylase activity; GO:0003674,molecular_function; GO:0003824,catalytic activity; GO:0004470,malic enzyme activity; GO:0016491,oxidoreductase activity; GO:00166…	Malic enzyme, N-terminal domain	--	--	--
Cluster-26000.131150	1	3.19	0.92	3.20667	3.96333	1.49333	1710	K10609 cullin 4 | (RefSeq) cullin-4-like (A)	hypothetical protein GLYMA_13G218500 [Glycine max]	CUL4_ARATH RecName: Full=Cullin-4; Short=AtCUL4;	A0A0R0GS02_SOYBN SubName: Full=Uncharacterized protein {ECO:0000313|EMBL:KRH21072.1};	Cullins	GO:0080008,Cul4-RING E3 ubiquitin ligase complex; GO:0005829,cytosol; GO:0005634,nucleus; GO:0000151,ubiquitin ligase complex; GO:0031625,ubiquitin protein ligase binding; GO:0009738,abscisic acid-activated signaling pathway; GO:0048825,cotyledon development; GO:0006281,DNA repair; GO:0009908,flower development; GO:0010154,fruit development; GO:0009755,hormone-mediated signaling pathway; GO:00483…	--	--	--	--
Cluster-26000.131151	1	3.11333	4.17	8.93667	8.00667	5.92667	425	--	--	--	--	--	--	--	--	--	--
Cluster-26000.131202	1	82.8267	141.907	175.707	196.503	136.617	328	--	--	--	--	--	--	--	--	--	--
Cluster-26000.131224	1	3.31333	0.776667	11.18	11.6633	0.303333	1109	K17917 sorting nexin-1/2 | (RefSeq) sorting nexin 1 (A)	hypothetical protein AQUCO_00400217v1 [Aquilegia coerulea]	SNX1_ARATH RecName: Full=Sorting nexin 1; Short=AtSNX1; AltName: Full=Vacuolar protein sorting-associated protein 5 homolog;	A0A2G5ETW8_AQUCA SubName: Full=Uncharacterized protein {ECO:0000313|EMBL:PIA59189.1};	Membrane coat complex Retromer, subunit VPS5/SNX1, Sorting nexins, and related PX domain-containing proteins	GO:0005829,cytosol; GO:0005768,endosome; GO:0019898,extrinsic component of membrane; GO:0005794,Golgi apparatus; GO:0043231,intracellular membrane-bounded organelle; GO:0031902,late endosome membrane; GO:0016020,membrane; GO:0005771,multivesicular body; GO:0030904,retromer complex; GO:0035091,phosphatidylinositol binding; GO:0010252,auxin homeostasis; GO:0006897,endocytosis; GO:0008333,endosome t…	PX domain	--	--	--
Cluster-26000.131253	1	2.87667	3.21333	5.89	8.65667	4.91333	2590	K15289 solute carrier family 35, member F5 | (RefSeq) uncharacterized vacuolar membrane protein YML018C-like (A)	hypothetical protein AQUCO_02000026v1 [Aquilegia coerulea]	--	A0A2G5DFN2_AQUCA SubName: Full=Uncharacterized protein {ECO:0000313|EMBL:PIA42282.1};	Predicted membrane protein	--	CRT-like, chloroquine-resistance transporter-like	--	--	--
Cluster-26000.131256	1	0.0166667	1.82667	1.09667	3.76333	0.79	1004	K10357 myosin V | (RefSeq) LOW QUALITY PROTEIN: myosin-6-like (A)	hypothetical protein AQUCO_00500115v1, partial [Aquilegia coerulea]	MYO6_ARATH RecName: Full=Myosin-6; AltName: Full=AtMYA2;	A0A2G5EQE0_AQUCA SubName: Full=Uncharacterized protein {ECO:0000313|EMBL:PIA57959.1}; Flags: Fragment;	Myosin class V heavy chain	GO:0005737,cytoplasm; GO:0016459,myosin complex; GO:0003779,actin binding; GO:0005524,ATP binding; GO:0005516,calmodulin binding; GO:0003774,motor activity; GO:0005515,protein binding; GO:0003674,molecular_function; GO:0005488,binding; GO:0008092,cytoskeletal protein binding; GO:0000166,nucleotide binding; GO:0008144,drug binding; GO:0017076,purine nucleotide binding; GO:0030554,adenyl nucleotide…	--	--	--	--
Cluster-26000.131270	1	1.24667	5.26333	1.98333	12.61	4.22	695	--	--	--	--	--	--	--	--	--	--
Cluster-26000.131271	1	1.06	2.67333	3.32667	2.6	1	798	--	--	--	--	--	--	--	--	--	--
Cluster-26000.131289	1	13.51	12.63	13.1333	20.1367	7.97333	1125	K10999 cellulose synthase A [EC:2.4.1.12] | (RefSeq) cellulose synthase A catalytic subunit 4 [UDP-forming] isoform X1 (A)	hypothetical protein AQUCO_05600015v1 [Aquilegia coerulea]	MKP1_ARATH RecName: Full=Protein-tyrosine-phosphatase MKP1; EC=3.1.3.48; AltName: Full=Mitogen-activated protein kinase phosphatase 1; Short=AtMKP1;	A0A2G5CGC3_AQUCA SubName: Full=Uncharacterized protein {ECO:0000313|EMBL:PIA30300.1};	Dual specificity phosphatase	GO:0005829,cytosol; GO:0017017,MAP kinase tyrosine/serine/threonine phosphatase activity; GO:0004725,protein tyrosine phosphatase activity; GO:0006952,defense response; GO:0009651,response to salt stress; GO:0010224,response to UV-B; GO:0010225,response to UV-C; GO:0003674,molecular_function; GO:0003824,catalytic activity; GO:0004721,phosphoprotein phosphatase activity; GO:0008138,protein tyrosin…	Dual specificity phosphatase, catalytic domain	--	--	--
Cluster-26000.131305	1	2.7	10.0533	6.06667	8.95667	5.79	397	--	--	--	--	--	--	--	--	--	--
Cluster-26000.131328	1	0.673333	2.04333	1.6	2.26667	1.37667	1723	--	--	--	--	--	--	--	--	--	--
Cluster-26000.131371	1	2.66	0	2.02	7.09333	0	448	--	--	--	--	--	--	Viral movement protein (MP)	--	--	--
Cluster-26000.131395	1	15.7767	28.3567	14.8967	34.72	20.69	308	K05666 ATP-binding cassette, subfamily C (CFTR/MRP), member 2 | (RefSeq) ABC transporter C family member 14-like (A)	hypothetical protein AQUCO_00300743v1 [Aquilegia coerulea]	AB4C_ARATH RecName: Full=ABC transporter C family member 4; Short=ABC transporter ABCC.4; Short=AtABCC4; EC=3.6.3.44; AltName: Full=ATP-energized glutathione S-conjugate pump 4; AltName: Full=Glutathione S-conjugate-transporting ATPase 4; AltName: Full=Multidrug resistance-associated protein 4;	A0A2G5F0E8_AQUCA SubName: Full=Uncharacterized protein {ECO:0000313|EMBL:PIA61440.1};	Multidrug resistance-associated protein/mitoxantrone resistance protein, ABC superfamily	GO:0005794,Golgi apparatus; GO:0016021,integral component of membrane; GO:0000325,plant-type vacuole; GO:0005886,plasma membrane; GO:0009506,plasmodesma; GO:0005774,vacuolar membrane; GO:0005773,vacuole; GO:0005524,ATP binding; GO:0042626,ATPase activity, coupled to transmembrane movement of substances; GO:0008559,xenobiotic transmembrane transporting ATPase activity; GO:0006855,drug transmembran…	ABC transporter transmembrane region	--	--	--
Cluster-26000.131421	1	0.346667	0.373333	0.356667	0.653333	0.366667	3362	K22804 structural maintenance of chromosomes protein 6 | (RefSeq) structural maintenance of chromosomes protein 6B-like (A)	uncharacterized protein LOC111830236 [Capsella rubella]	--	A0A1J3G0X8_NOCCA SubName: Full=Putative mitochondrial protein {ECO:0000313|EMBL:JAU48669.1};	FOG: Reverse transcriptase	GO:0003676,nucleic acid binding; GO:0003674,molecular_function; GO:0005488,binding; GO:0097159,organic cyclic compound binding; GO:1901363,heterocyclic compound binding	--	--	--	--
Cluster-26000.131427	1	2.50667	4.6	3.26	4.65	1.40333	1697	K17609 nucleoredoxin [EC:1.8.1.8] | (RefSeq) hypothetical protein (A)	hypothetical protein AQUCO_00200004v1 [Aquilegia coerulea]	PUB51_ARATH RecName: Full=U-box domain-containing protein 51; AltName: Full=Plant U-box protein 51; Includes: RecName: Full=E3 ubiquitin ligase; EC=2.3.2.27; AltName: Full=RING-type E3 ubiquitin transferase {ECO:0000305}; Includes: RecName: Full=Serine/threonine-protein kinase; EC=2.7.11.-;	A0A2G5F123_AQUCA SubName: Full=Uncharacterized protein {ECO:0000313|EMBL:PIA61715.1};	--	GO:0009507,chloroplast; GO:0005886,plasma membrane; GO:0005524,ATP binding; GO:0004674,protein serine/threonine kinase activity; GO:0004842,ubiquitin-protein transferase activity; GO:0000166,nucleotide binding; GO:0003674,molecular_function; GO:0005488,binding; GO:0008144,drug binding; GO:0017076,purine nucleotide binding; GO:0030554,adenyl nucleotide binding; GO:0032553,ribonucleotide binding; G…	Universal stress protein family	--	--	--
Cluster-26000.131472	1	0.0733333	0.566667	0.76	1.29667	0.73	3228	K13217 pre-mRNA-processing factor 39 | (RefSeq) uncharacterized LOC104590454 (A)	hypothetical protein AQUCO_02200089v1 [Aquilegia coerulea]	--	A0A2G5DD68_AQUCA SubName: Full=Uncharacterized protein {ECO:0000313|EMBL:PIA41433.1};	mRNA processing protein	--	Tetratricopeptide repeat	--	--	--
Cluster-26000.131491	1	3.3	2.83	2.81333	6.12333	2.92	1070	--	--	--	--	--	--	--	--	--	--
Cluster-26000.131507	1	0	1.00333	0.593333	3.37	1.37333	1303	--	--	--	--	--	--	--	--	--	--
Cluster-26000.131587	1	0	1.51667	1.17	1.62333	0.596667	2522	--	--	--	--	--	--	--	--	--	--
Cluster-26000.131588	1	1.18333	2.92	2.25	3.5	1.71667	941	--	--	--	--	--	--	--	--	--	--
Cluster-26000.131617	1	0.52	0.846667	4.82	4.91667	1.48333	514	--	--	--	--	--	--	--	--	--	--
Cluster-26000.131626	1	107.833	174.813	267.673	282.157	177.503	239	--	--	--	--	--	--	--	--	--	--
Cluster-26000.131686	1	0.1	0.0766667	0.18	0.54	0.0366667	7597	K14861 nucleolar pre-ribosomal-associated protein 1 | (RefSeq) uncharacterized LOC104604974 (A)	hypothetical protein AQUCO_07700016v1 [Aquilegia coerulea]	--	A0A2G5C851_AQUCA SubName: Full=Uncharacterized protein {ECO:0000313|EMBL:PIA27458.1};	Uncharacterized conserved protein	--	Nucleolar pre-ribosomal-associated protein 1	--	--	--
Cluster-26000.131740	1	4.13333	6.81667	5.47	8.12333	6.25333	1437	K15919 glyoxylate/hydroxypyruvate reductase [EC:1.1.1.79 1.1.1.81] | (RefSeq) hypothetical protein (A)	hypothetical protein AQUCO_02000260v1 [Aquilegia coerulea]	HPPR_PLESU RecName: Full=Hydroxyphenylpyruvate reductase; Short=HPPR; EC=1.1.1.237;	A0A2G5DGQ5_AQUCA SubName: Full=Uncharacterized protein {ECO:0000313|EMBL:PIA42684.1};	Glyoxylate/hydroxypyruvate reductase (D-isomer-specific 2-hydroxy acid dehydrogenase superfamily)	GO:0047995,hydroxyphenylpyruvate reductase activity; GO:0051287,NAD binding; GO:0102742,R(+)-3,4-dihydroxyphenyllactate:NADP+ oxidoreductase activity; GO:0055114,oxidation-reduction process; GO:0003674,molecular_function; GO:0003824,catalytic activity; GO:0016491,oxidoreductase activity; GO:0016614,oxidoreductase activity, acting on CH-OH group of donors; GO:0016616,oxidoreductase activity, actin…	D-isomer specific 2-hydroxyacid dehydrogenase, NAD binding domain	--	--	--
Cluster-26000.131771	1	4.73667	3.56	2.44667	28.5033	4.71	820	--	--	--	--	--	--	--	--	--	--
Cluster-26000.131822	1	2.69	2.25	2.93333	8.16333	1.01	1395	K16280 E3 ubiquitin-protein ligase RGLG [EC:2.3.2.27] | (RefSeq) E3 ubiquitin-protein ligase RGLG2-like (A)	hypothetical protein AQUCO_01700273v1 [Aquilegia coerulea]	RGLG1_ARATH RecName: Full=E3 ubiquitin-protein ligase RGLG1 {ECO:0000305}; EC=2.3.2.27 {ECO:0000305}; AltName: Full=RING domain ligase 1 {ECO:0000303|PubMed:17586653};	A0A2G5DM17_AQUCA SubName: Full=Uncharacterized protein {ECO:0000313|EMBL:PIA44560.1};	Copine	GO:0005634,nucleus; GO:0005886,plasma membrane; GO:0046872,metal ion binding; GO:0004842,ubiquitin-protein transferase activity; GO:0009738,abscisic acid-activated signaling pathway; GO:0080148,negative regulation of response to water deprivation; GO:0009789,positive regulation of abscisic acid-activated signaling pathway; GO:0070534,protein K63-linked ubiquitination; GO:0003674,molecular_functio…	Copine	--	--	--
Cluster-26000.131834	1	7.14667	4.78333	6.43667	13.83	2.15667	1301	K16280 E3 ubiquitin-protein ligase RGLG [EC:2.3.2.27] | (RefSeq) E3 ubiquitin-protein ligase RGLG4-like isoform X1 (A)	PREDICTED: E3 ubiquitin-protein ligase RGLG2-like [Ziziphus jujuba]	RGLG5_ARATH RecName: Full=E3 ubiquitin-protein ligase RGLG5 {ECO:0000305}; EC=2.3.2.27 {ECO:0000305}; AltName: Full=RING domain ligase 5 {ECO:0000303|PubMed:27577789};	A0A2G5DM17_AQUCA SubName: Full=Uncharacterized protein {ECO:0000313|EMBL:PIA44560.1};	Copine	GO:0005886,plasma membrane; GO:0046872,metal ion binding; GO:0016740,transferase activity; GO:0009738,abscisic acid-activated signaling pathway; GO:0009789,positive regulation of abscisic acid-activated signaling pathway; GO:0003674,molecular_function; GO:0005488,binding; GO:0043167,ion binding; GO:0043169,cation binding; GO:0003824,catalytic activity; GO:0001101,response to acid chemical; GO:000…	Copine	--	--	--
Cluster-26000.131842	1	0.176667	1.48333	2.06667	2.51333	0.673333	3132	K01126 glycerophosphoryl diester phosphodiesterase [EC:3.1.4.46] | (RefSeq) glycerophosphodiester phosphodiesterase GDPD6 (A)	hypothetical protein AQUCO_01600175v1 [Aquilegia coerulea]	GPDL7_ARATH RecName: Full=Glycerophosphodiester phosphodiesterase GDPDL7 {ECO:0000305}; EC=3.1.4.46 {ECO:0000250|UniProtKB:Q7Y208}; AltName: Full=Glycerophosphodiester phosphodiesterase-like 7 {ECO:0000303|PubMed:21323773}; Short=ATGDPDL7 {ECO:0000303|PubMed:21323773}; AltName: Full=Glycerophosphodiesterase-like 6 {ECO:0000303|PubMed:18718934}; AltName: Full=Protein SHV3-LIKE 5 {ECO:0000303|PubMe…	A0A2G5DQE1_AQUCA SubName: Full=Uncharacterized protein {ECO:0000313|EMBL:PIA45741.1};	Glycerophosphoryl diester phosphodiesterase	GO:0031225,anchored component of membrane; GO:0048046,apoplast; GO:0008889,glycerophosphodiester phosphodiesterase activity; GO:0006071,glycerol metabolic process; GO:0006629,lipid metabolic process; GO:0003674,molecular_function; GO:0003824,catalytic activity; GO:0008081,phosphoric diester hydrolase activity; GO:0016787,hydrolase activity; GO:0016788,hydrolase activity, acting on ester bonds; GO…	Glycerophosphoryl diester phosphodiesterase family	--	--	--
Cluster-26000.131910	1	35.2367	27.79	31.8867	49.4233	23.4633	1464	--	hypothetical protein AQUCO_03700345v1 [Aquilegia coerulea]	MEBL_ARATH RecName: Full=Membrane protein of ER body-like protein;	A0A2G5CVX0_AQUCA SubName: Full=Uncharacterized protein {ECO:0000313|EMBL:PIA35037.1};	--	GO:0005783,endoplasmic reticulum; GO:0005789,endoplasmic reticulum membrane; GO:0010168,ER body; GO:0016021,integral component of membrane; GO:0016020,membrane; GO:0005381,iron ion transmembrane transporter activity; GO:0005384,manganese ion transmembrane transporter activity; GO:0030026,cellular manganese ion homeostasis; GO:0071281,cellular response to iron ion; GO:0006880,intracellular sequest…	--	--	--	--
Cluster-26000.131928	1	2.77	2.74	2.29	4.55667	2.89333	3173	K20181 vacuolar protein sorting-associated protein 18 | (GenBank) vacuolar sorting-associated-like protein (A)	probable LRR receptor-like serine/threonine-protein kinase At3g47570 [Hevea brasiliensis]	Y3475_ARATH RecName: Full=Probable LRR receptor-like serine/threonine-protein kinase At3g47570; EC=2.7.11.1; Flags: Precursor;	A0A1U8B1A8_NELNU SubName: Full=probable LRR receptor-like serine/threonine-protein kinase At3g47570 {ECO:0000313|RefSeq:XP_010269665.1};	--	GO:0016021,integral component of membrane; GO:0005886,plasma membrane; GO:0005524,ATP binding; GO:0004674,protein serine/threonine kinase activity; GO:0000166,nucleotide binding; GO:0003674,molecular_function; GO:0005488,binding; GO:0008144,drug binding; GO:0017076,purine nucleotide binding; GO:0030554,adenyl nucleotide binding; GO:0032553,ribonucleotide binding; GO:0032555,purine ribonucleotide …	Protein kinase domain	--	--	--
Cluster-26000.131935	1	0.3	0.673333	0.666667	0.99	0.55	3205	--	Senescence regulator S40 [Macleaya cordata]	--	A0A200QWC0_9MAGN SubName: Full=Senescence regulator S40 {ECO:0000313|EMBL:OVA14759.1};	--	--	--	--	--	--
Cluster-26000.131972	1	43.03	73.4167	41.9433	83.9967	63.4933	301	--	--	--	--	--	--	--	--	--	--
Cluster-26000.131984	1	0.826667	1.01667	1.10667	3.89	0.126667	822	--	--	--	--	--	--	--	--	--	--
Cluster-26000.131985	1	0.656667	1.63667	2.49333	9.18667	0.18	550	--	--	--	--	--	--	--	--	--	--
Cluster-26000.131993	1	0.533333	3.90333	2.09333	3.48667	1.77667	549	--	AT-hook motif nuclear-localized protein 27-like [Hevea brasiliensis]	AHL26_ARATH RecName: Full=AT-hook motif nuclear-localized protein 26 {ECO:0000312|EMBL:FAA00297.1};	A0A2C9VVU9_MANES RecName: Full=AT-hook motif nuclear-localized protein {ECO:0000256|PIRNR:PIRNR016021};	--	GO:0005634,nucleus; GO:0003680,AT DNA binding; GO:0003700,DNA-binding transcription factor activity; GO:0006351,transcription, DNA-templated; GO:0003674,molecular_function; GO:0003676,nucleic acid binding; GO:0003677,DNA binding; GO:0003690,double-stranded DNA binding; GO:0005488,binding; GO:0043565,sequence-specific DNA binding; GO:0097159,organic cyclic compound binding; GO:1901363,heterocyclic…	--	--	--	--
Cluster-26000.132064	1	0	0.0533333	0.13	0.2	0.25	4000	K20606 mitogen-activated protein kinase kinase kinase ANP1 [EC:2.7.11.25] | (RefSeq) receptor-like serine/threonine-protein kinase SD1-7 isoform X1 (A)	hypothetical protein AQUCO_02800273v1, partial [Aquilegia coerulea]	SD11_ARATH RecName: Full=G-type lectin S-receptor-like serine/threonine-protein kinase SD1-1; EC=2.7.11.1; AltName: Full=S-domain-1 (SD1) receptor kinase 1; Short=SD1-1; Flags: Precursor;	A0A2G5D4K8_AQUCA SubName: Full=Uncharacterized protein {ECO:0000313|EMBL:PIA38445.1}; Flags: Fragment;	--	GO:0016021,integral component of membrane; GO:0005886,plasma membrane; GO:0009506,plasmodesma; GO:0005524,ATP binding; GO:0005516,calmodulin binding; GO:0030246,carbohydrate binding; GO:0004674,protein serine/threonine kinase activity; GO:0031625,ubiquitin protein ligase binding; GO:0006468,protein phosphorylation; GO:0048544,recognition of pollen; GO:0000166,nucleotide binding; GO:0003674,molecu…	Protein tyrosine kinase	--	--	--
Cluster-26000.132065	1	0.66	0.976667	1.35333	1.83	0.493333	2847	K20606 mitogen-activated protein kinase kinase kinase ANP1 [EC:2.7.11.25] | (RefSeq) receptor-like serine/threonine-protein kinase SD1-7 isoform X1 (A)	hypothetical protein AQUCO_00500141v1 [Aquilegia coerulea]	SD113_ARATH RecName: Full=G-type lectin S-receptor-like serine/threonine-protein kinase SD1-13; EC=2.7.11.1; AltName: Full=Calmodulin-binding receptor-like protein kinase 1; AltName: Full=Receptor-like protein kinase 2; AltName: Full=S-domain-1 (SD1) receptor kinase 13; Short=SD1-13; Flags: Precursor;	A0A2G5EQJ1_AQUCA SubName: Full=Uncharacterized protein {ECO:0000313|EMBL:PIA58003.1};	--	GO:0016021,integral component of membrane; GO:0005886,plasma membrane; GO:0005524,ATP binding; GO:0005516,calmodulin binding; GO:0030246,carbohydrate binding; GO:0004672,protein kinase activity; GO:0004674,protein serine/threonine kinase activity; GO:0031625,ubiquitin protein ligase binding; GO:0071446,cellular response to salicylic acid stimulus; GO:0009816,defense response to bacterium, incompa…	Protein tyrosine kinase	--	--	--
Cluster-26000.132087	1	34.34	26.04	53.8133	57.85	28.0067	541	--	PREDICTED: uncharacterized protein LOC107305465 [Oryza brachyantha]	PR4_PHAVU RecName: Full=Wound-induced basic protein;	A0A0A9LWZ7_ARUDO SubName: Full=Uncharacterized protein {ECO:0000313|EMBL:JAE89184.1};	--	--	--	--	--	--
Cluster-26000.132124	1	0.603333	0.54	1.57667	3.19	3.05333	1754	K17279 receptor expression-enhancing protein 5/6 | (RefSeq) HVA22-like protein c (A)	hypothetical protein AQUCO_01000240v1 [Aquilegia coerulea]	HA22B_ARATH RecName: Full=HVA22-like protein b; Short=AtHVA22b;	A0A2G5E9J3_AQUCA SubName: Full=Uncharacterized protein {ECO:0000313|EMBL:PIA52227.1};	Protein involved in membrane traffic (YOP1/TB2/DP1/HVA22 family)	GO:0016021,integral component of membrane; GO:0042538,hyperosmotic salinity response; GO:0009737,response to abscisic acid; GO:0006950,response to stress; GO:0006970,response to osmotic stress; GO:0006972,hyperosmotic response; GO:0008150,biological_process; GO:0009628,response to abiotic stimulus; GO:0009651,response to salt stress; GO:0050896,response to stimulus; GO:0001101,response to acid ch…	Zinc-finger of C2H2 type	--	--	--
Cluster-26000.132159	1	18.0967	35.1267	28.82	35.7267	25.8233	571	--	--	--	--	--	--	--	--	--	--
Cluster-26000.132165	1	0.0966667	0.476667	0.883333	4.07	0.436667	792	--	--	--	--	--	--	--	--	--	--
Cluster-26000.132243	1	0	3.69	2.09333	5.02	3.16333	4369	K16287 ubiquitin-like-specific protease 1C/D [EC:3.4.22.68] | (RefSeq) uncharacterized protein LOC106396553 isoform X1 (A)	BnaAnng03280D [Brassica napus]	MAIL1_ARATH RecName: Full=Protein MAIN-LIKE 1 {ECO:0000303|PubMed:24635680};	A0A1J3FDY7_NOCCA SubName: Full=Serine/threonine-protein phosphatase 7 long form-like protein {ECO:0000313|EMBL:JAU42329.1}; Flags: Fragment;	--	GO:0005634,nucleus; GO:0008483,transaminase activity; GO:0016458,gene silencing; GO:0010073,meristem maintenance; GO:0010082,regulation of root meristem growth; GO:0003674,molecular_function; GO:0003824,catalytic activity; GO:0016740,transferase activity; GO:0016769,transferase activity, transferring nitrogenous groups; GO:0008152,metabolic process; GO:0008150,biological_process; GO:0009892,negat…	Plant mobile domain	PHD	TR	PHD
Cluster-26000.132300	1	0.123333	1.42667	1.32333	2.1	0.776667	1440	--	--	--	--	--	--	--	--	--	--
Cluster-26000.132329	1	5.47333	13.69	9.11333	17.87	11.4667	350	--	--	--	--	--	--	--	--	--	--
Cluster-26000.132331	1	5.26333	3.04333	6.45333	8.89	5.06333	416	--	--	--	--	--	--	--	--	--	--
Cluster-26000.132401	1	0.33	0.18	0.546667	0.74	0.443333	2740	--	--	--	--	--	--	--	--	--	--
Cluster-26000.132502	1	0.1	0.296667	0.136667	0.493333	0.293333	4174	K14638 solute carrier family 15 (peptide/histidine transporter), member 3/4 | (RefSeq) NRT1/ PTR FAMILY 1.2 (A)	hypothetical protein AQUCO_00100177v1 [Aquilegia coerulea]	PTR6_ARATH RecName: Full=Protein NRT1/ PTR FAMILY 1.2; Short=AtNPF1.2; AltName: Full=Nitrate transporter 1.11;	A0A2G5F9A7_AQUCA SubName: Full=Uncharacterized protein {ECO:0000313|EMBL:PIA64520.1};	H+/oligopeptide symporter	GO:0016021,integral component of membrane; GO:0005886,plasma membrane; GO:0080054,low-affinity nitrate transmembrane transporter activity; GO:0015706,nitrate transport; GO:0003674,molecular_function; GO:0005215,transporter activity; GO:0022857,transmembrane transporter activity; GO:0008509,anion transmembrane transporter activity; GO:0015075,ion transmembrane transporter activity; GO:0015103,inor…	--	--	--	--
Cluster-26000.132514	1	1.60333	2.62333	2.27	4.29333	2.00333	3507	K20240 spermidine dicoumaroyl transferase [EC:2.3.1.249] | (RefSeq) spermidine coumaroyl-CoA acyltransferase (A)	hypothetical protein AQUCO_00400476v1 [Aquilegia coerulea]	SCT_ARATH RecName: Full=Spermidine coumaroyl-CoA acyltransferase {ECO:0000303|PubMed:19168716}; Short=SCT {ECO:0000303|PubMed:19168716}; Short=Spermidine dicoumaroyl transferase {ECO:0000303|PubMed:19168716}; EC=2.3.1.249 {ECO:0000269|PubMed:19168716};	A0A2G5EV69_AQUCA SubName: Full=Uncharacterized protein {ECO:0000313|EMBL:PIA59611.1};	--	GO:0016410,N-acyltransferase activity; GO:0080073,spermidine:coumaroyl CoA N-acyltransferase activity; GO:0006596,polyamine biosynthetic process; GO:0008216,spermidine metabolic process; GO:0003674,molecular_function; GO:0003824,catalytic activity; GO:0016740,transferase activity; GO:0016746,transferase activity, transferring acyl groups; GO:0016747,transferase activity, transferring acyl groups …	Transferase family	--	--	--
Cluster-26000.132562	1	0.543333	0.36	0.54	0.68	0.303333	2518	K00924 kinase [EC:2.7.1.-] | (RefSeq) CDPK-related kinase 7-like (A)	hypothetical protein AQUCO_00900428v1 [Aquilegia coerulea]	CAMK7_ARATH RecName: Full=CDPK-related kinase 7; Short=AtCRK7; EC=2.7.11.1; AltName: Full=Calcium/calmodulin-dependent protein kinase CRK7;	A0A2G5EDP0_AQUCA SubName: Full=Uncharacterized protein {ECO:0000313|EMBL:PIA53830.1};	Ca2+/calmodulin-dependent protein kinase, EF-Hand protein superfamily	GO:0005737,cytoplasm; GO:0016020,membrane; GO:0005634,nucleus; GO:0005886,plasma membrane; GO:0005524,ATP binding; GO:0009931,calcium-dependent protein serine/threonine kinase activity; GO:0005516,calmodulin binding; GO:0004683,calmodulin-dependent protein kinase activity; GO:0046872,metal ion binding; GO:0009738,abscisic acid-activated signaling pathway; GO:0035556,intracellular signal transduct…	Protein kinase domain	--	--	--
Cluster-26000.132568	1	1.18	1.93667	2.47	2.44	2.40333	2419	K23280 rhamnogalacturonan I rhamnosyltransferase [EC:2.4.1.351] | (RefSeq) uncharacterized protein At1g04910 (A)	hypothetical protein AQUCO_01000285v1 [Aquilegia coerulea]	OFT39_ARATH RecName: Full=O-fucosyltransferase 39 {ECO:0000305}; Short=O-FucT-39 {ECO:0000305}; EC=2.4.1.- {ECO:0000305}; AltName: Full=O-fucosyltransferase family protein {ECO:0000312|EMBL:ARJ31456.1};	A0A2G5E969_AQUCA SubName: Full=Uncharacterized protein {ECO:0000313|EMBL:PIA52306.1};	--	GO:0016021,integral component of membrane; GO:0016757,transferase activity, transferring glycosyl groups; GO:0006004,fucose metabolic process; GO:0006486,protein glycosylation; GO:0003674,molecular_function; GO:0003824,catalytic activity; GO:0016740,transferase activity; GO:0008152,metabolic process; GO:0005975,carbohydrate metabolic process; GO:0005996,monosaccharide metabolic process; GO:000815…	GDP-fucose protein O-fucosyltransferase	--	--	--
Cluster-26000.132569	1	0	1.18667	1.53667	7.83333	0.183333	1642	K11434 type I protein arginine methyltransferase [EC:2.1.1.319] | (RefSeq) protein arginine N-methyltransferase PRMT10 (A)	hypothetical protein AQUCO_00100782v1 [Aquilegia coerulea]	ANM10_ARATH RecName: Full=Protein arginine N-methyltransferase PRMT10; EC=2.1.1.319;	A0A2G5FBX6_AQUCA SubName: Full=Uncharacterized protein {ECO:0000313|EMBL:PIA65514.1};	Protein arginine N-methyltransferase PRMT1 and related enzymes	GO:0005829,cytosol; GO:0016277,[myelin basic protein]-arginine N-methyltransferase activity; GO:0008469,histone-arginine N-methyltransferase activity; GO:0035242,protein-arginine omega-N asymmetric methyltransferase activity; GO:0035241,protein-arginine omega-N monomethyltransferase activity; GO:0019919,peptidyl-arginine methylation, to asymmetrical-dimethyl arginine; GO:0006355,regulation of tra…	Ribosomal protein L11 methyltransferase (PrmA)	--	--	--
Cluster-26000.132571	1	2.15333	48.24	21.96	90.4333	30.56	266	--	--	--	--	--	--	--	--	--	--
Cluster-26000.132629	1	2.17	4.75	4.31	16.9467	8.28667	378	--	--	--	--	--	--	--	--	--	--
Cluster-26000.132636	1	21.03	19.8167	25.2833	32.0067	13.0067	2424	K08238 xyloglucan 6-xylosyltransferase [EC:2.4.2.39] | (RefSeq) X34.1; alpha-1,6-xylosyltransferase (A)	Galactosyl transferase [Macleaya cordata]	XXT2_ARATH RecName: Full=Xyloglucan 6-xylosyltransferase 2; Short=AtXT2; EC=2.4.2.39; AltName: Full=Putative glycosyltransferase 2; Short=AtGT2; EC=2.4.-.-;	A0A200Q0H4_9MAGN SubName: Full=Galactosyl transferase {ECO:0000313|EMBL:OVA03971.1};	Subunit of Golgi mannosyltransferase complex	GO:0005768,endosome; GO:0005794,Golgi apparatus; GO:0000139,Golgi membrane; GO:0016021,integral component of membrane; GO:0005802,trans-Golgi network; GO:0042803,protein homodimerization activity; GO:0016758,transferase activity, transferring hexosyl groups; GO:0035252,UDP-xylosyltransferase activity; GO:0033843,xyloglucan 6-xylosyltransferase activity; GO:0000271,polysaccharide biosynthetic proc…	5'-AMP-activated protein kinase beta subunit, interaction domain	--	--	--
Cluster-26000.132649	1	0.126667	0.293333	0.31	1.05333	0	2049	--	--	--	--	--	--	--	--	--	--
Cluster-26000.132672	1	1.22333	2.22	3.27333	2.91667	1.77667	2202	K01322 prolyl oligopeptidase [EC:3.4.21.26] | (RefSeq) putative F-box/LRR-repeat protein At3g18150 (A)	hypothetical protein AQUCO_00900662v1 [Aquilegia coerulea]	FBL45_ARATH RecName: Full=Putative F-box/LRR-repeat protein At3g18150;	A0A2G5EES9_AQUCA SubName: Full=Uncharacterized protein {ECO:0000313|EMBL:PIA54266.1};	--	--	F-box domain	--	--	--
Cluster-26000.132697	1	1.86333	4.94333	3.79333	5.62	4.64667	897	--	--	--	--	--	--	--	--	--	--
Cluster-26000.132704	1	1.77667	2.33	1.4	5.17333	2.04333	2259	--	--	--	--	--	--	--	--	--	--
Cluster-26000.132731	1	0.65	1.50667	1.42	1.33667	1.15667	883	--	--	--	--	--	--	--	--	--	--
Cluster-26000.132769	1	1.01	4.63667	3.87667	4.98333	2.72	1825	--	lysine-specific demethylase JMJ703 isoform X3 [Asparagus officinalis]	--	A0A2G5CZM7_AQUCA SubName: Full=Uncharacterized protein {ECO:0000313|EMBL:PIA36397.1};	--	--	--	--	--	--
Cluster-26000.132820	1	9.20333	4.54667	9.34333	17.0233	3.75667	353	--	--	--	--	--	--	--	--	--	--
Cluster-26000.132830	1	0.183333	0.29	0.3	0.446667	0.163333	4279	K09264 MADS-box transcription factor, plant | (RefSeq) MADS-box protein CMB1-like (A)	hypothetical protein AQUCO_01400077v1 [Aquilegia coerulea]	AGL12_ARATH RecName: Full=Agamous-like MADS-box protein AGL12 {ECO:0000305}; AltName: Full=Protein XAANTAL 1 {ECO:0000303|PubMed:18203871};	A0A2G5DUF8_AQUCA SubName: Full=Uncharacterized protein {ECO:0000313|EMBL:PIA47125.1};	MADS box transcription factor	GO:0005634,nucleus; GO:0003700,DNA-binding transcription factor activity; GO:0046983,protein dimerization activity; GO:0000977,RNA polymerase II regulatory region sequence-specific DNA binding; GO:0009908,flower development; GO:0045944,positive regulation of transcription by RNA polymerase II; GO:0040008,regulation of growth; GO:0048364,root development; GO:0006351,transcription, DNA-templated; G…	--	MADS-M-type	TF	MADS->MADS-M-type
Cluster-26000.132858	1	0.623333	1.63	2.61333	2.17333	1.23	1130	K09553 stress-induced-phosphoprotein 1 | (RefSeq) hsp70-Hsp90 organizing protein 3 (A)	Hsp70-Hsp90 organizing protein [Dichanthelium oligosanthes]	HSOP1_ARATH RecName: Full=Hsp70-Hsp90 organizing protein 1; Short=AtHop1; AltName: Full=Stress-induced-phosphoprotein 1; Short=STI1;	A0A1E5VVB1_9POAL SubName: Full=Hsp70-Hsp90 organizing protein {ECO:0000313|EMBL:OEL29071.1};	Molecular co-chaperone STI1	GO:0005829,cytosol; GO:0005634,nucleus; GO:0051879,Hsp90 protein binding; GO:0070678,preprotein binding; GO:0051131,chaperone-mediated protein complex assembly; GO:0005515,protein binding; GO:0003674,molecular_function; GO:0005488,binding; GO:0031072,heat shock protein binding; GO:0008150,biological_process; GO:0009987,cellular process; GO:0022607,cellular component assembly; GO:0016043,cellular …	--	--	--	--
Cluster-26000.132993	1	0.47	0.476667	0.446667	0.77	0.163333	3992	K23025 H+-translocating diphosphatase [EC:7.1.3.1] | (RefSeq) pyrophosphate-energized vacuolar membrane proton pump 1-like (A)	hypothetical protein AQUCO_02000020v1 [Aquilegia coerulea]	AVP_VIGRR RecName: Full=Pyrophosphate-energized vacuolar membrane proton pump; EC=3.6.1.1; AltName: Full=Pyrophosphate-energized inorganic pyrophosphatase; Short=H(+)-PPase; AltName: Full=Vacuolar H(+)-pyrophosphatase;	A0A2G5DFM1_AQUCA SubName: Full=Uncharacterized protein {ECO:0000313|EMBL:PIA42272.1};	--	GO:0016021,integral component of membrane; GO:0005774,vacuolar membrane; GO:0009678,hydrogen-translocating pyrophosphatase activity; GO:0004427,inorganic diphosphatase activity; GO:0046872,metal ion binding; GO:0015992,NA; GO:0003674,molecular_function; GO:0003824,catalytic activity; GO:0005215,transporter activity; GO:0022857,transmembrane transporter activity; GO:0015399,primary active transmem…	Inorganic H+ pyrophosphatase	--	--	--
Cluster-26000.132999	1	0.403333	0.07	0.403333	0.923333	0	2987	K05750 NCK-associated protein 1 | (RefSeq) protein NAP1 (A)	PREDICTED: protein NAP1 [Nelumbo nucifera]	NCKP1_ARATH RecName: Full=Protein NAP1; AltName: Full=ARP2/3 regulatory protein subunit NAPP; AltName: Full=NAP of plants; AltName: Full=Nck-associated protein 1; Short=AtNAP1; Short=AtNAP125; AltName: Full=Protein GNARLED; AltName: Full=p125Nap1;	A0A1U8AEC1_NELNU SubName: Full=protein NAP1 {ECO:0000313|RefSeq:XP_010260605.1, ECO:0000313|RefSeq:XP_010260606.1, ECO:0000313|RefSeq:XP_010260607.1};	Membrane-associated hematopoietic protein	GO:0005789,endoplasmic reticulum membrane; GO:0005634,nucleus; GO:0031209,SCAR complex; GO:0007015,actin filament organization; GO:0045010,actin nucleation; GO:0009825,multidimensional cell growth; GO:0045893,positive regulation of transcription, DNA-templated; GO:0010090,trichome morphogenesis; GO:0030036,actin cytoskeleton organization; GO:0007010,cytoskeleton organization; GO:0006996,organelle…	--	--	--	--
Cluster-26000.133011	1	3.03667	7.02	7.95667	7.31667	5.87667	993	--	--	--	--	--	--	--	--	--	--
Cluster-26000.133113	1	0.0533333	0.806667	0.326667	0.723333	0.243333	6335	K10355 actin, other eukaryote | (RefSeq) actin-like (A)	hypothetical protein AQUCO_00201312v1 [Aquilegia coerulea]	ACT4_SOLLC RecName: Full=Actin-105; Flags: Fragment;	A0A2G5F7M2_AQUCA SubName: Full=Uncharacterized protein {ECO:0000313|EMBL:PIA63907.1};	Uncharacterized conserved protein	GO:0005737,cytoplasm; GO:0005856,cytoskeleton; GO:0005524,ATP binding; GO:0000166,nucleotide binding; GO:0003674,molecular_function; GO:0005488,binding; GO:0008144,drug binding; GO:0017076,purine nucleotide binding; GO:0030554,adenyl nucleotide binding; GO:0032553,ribonucleotide binding; GO:0032555,purine ribonucleotide binding; GO:0032559,adenyl ribonucleotide binding; GO:0035639,purine ribonucl…	--	--	--	--
Cluster-26000.133129	1	8.77333	5.68	11.6633	17.7667	14.2033	1207	--	--	--	--	--	--	--	--	--	--
Cluster-26000.133138	1	0.47	0.536667	0.57	1.11333	0.28	3101	K07393 glutathionyl-hydroquinone reductase [EC:1.8.5.7] | (RefSeq) uncharacterized protein LOC110775499 (A)	PREDICTED: uncharacterized protein LOC104699175 [Camelina sativa]	RRPO_OENBE RecName: Full=RNA-directed DNA polymerase homolog; EC=2.7.7.48; AltName: Full=Reverse transcriptase homolog;	A0A087HQ94_ARAAL SubName: Full=Uncharacterized protein {ECO:0000313|EMBL:KFK44296.1};	FOG: Transposon-encoded proteins with TYA, reverse transcriptase, integrase domains in various combinations	GO:0005739,mitochondrion; GO:0003968,RNA-directed 5'-3' RNA polymerase activity; GO:0003964,RNA-directed DNA polymerase activity; GO:0003674,molecular_function; GO:0003824,catalytic activity; GO:0016740,transferase activity; GO:0016772,transferase activity, transferring phosphorus-containing groups; GO:0016779,nucleotidyltransferase activity; GO:0034062,5'-3' RNA polymerase activity; GO:0097747,R…	Reverse transcriptase (RNA-dependent DNA polymerase)	--	--	--
Cluster-26000.133208	1	0.676667	2.58667	6.34	5.1	2.31	1411	--	hypothetical protein AQUCO_00900548v1 [Aquilegia coerulea]	EML1_ARATH RecName: Full=Protein EMSY-LIKE 1 {ECO:0000303|PubMed:21830950}; Short=AtEML1 {ECO:0000303|PubMed:21830950};	A0A2G5EE69_AQUCA SubName: Full=Uncharacterized protein {ECO:0000313|EMBL:PIA54043.1};	Uncharacterized conserved protein, contains ENT domain	GO:0005634,nucleus; GO:0050832,defense response to fungus; GO:0010228,vegetative to reproductive phase transition of meristem; GO:0006952,defense response; GO:0006950,response to stress; GO:0008150,biological_process; GO:0009605,response to external stimulus; GO:0009607,response to biotic stimulus; GO:0051707,response to other organism; GO:0009620,response to fungus; GO:0043207,response to extern…	ENT domain	--	--	--
Cluster-26000.133218	1	7.80333	6.29667	9.21	9.87	4.70667	766	K15102 solute carrier family 25 (mitochondrial phosphate transporter), member 3 | (RefSeq) mitochondrial phosphate carrier protein 3, mitochondrial (A)	Mitochondrial substrate/solute carrier [Macleaya cordata]	MPCP3_ARATH RecName: Full=Mitochondrial phosphate carrier protein 3, mitochondrial; AltName: Full=Mitochondrial phosphate transporter 3; Short=MPT3; AltName: Full=Phosphate transporter 3;1; Flags: Precursor;	A0A200R3Y5_9MAGN SubName: Full=Mitochondrial substrate/solute carrier {ECO:0000313|EMBL:OVA17388.1};	Mitochondrial phosphate carrier protein	GO:0005618,cell wall; GO:0009507,chloroplast; GO:0016021,integral component of membrane; GO:0016020,membrane; GO:0005743,mitochondrial inner membrane; GO:0005739,mitochondrion; GO:0005774,vacuolar membrane; GO:0015114,phosphate ion transmembrane transporter activity; GO:0006839,mitochondrial transport; GO:0009651,response to salt stress; GO:0003674,molecular_function; GO:0005215,transporter activ…	Mitochondrial carrier protein	--	--	--
Cluster-26000.133274	1	0	1.41	0.756667	7.56333	0.746667	928	--	--	--	--	--	--	--	--	--	--
Cluster-26000.133340	1	2.31333	2.55667	4.73	7.07333	2.03	548	--	--	--	--	--	--	--	--	--	--
Cluster-26000.133355	1	0.276667	0.686667	0.733333	0.943333	0.536667	2415	--	PREDICTED: uncharacterized protein LOC103943751 isoform X1 [Pyrus x bretschneideri]	--	A0A251P6Z9_PRUPE SubName: Full=Uncharacterized protein {ECO:0000313|EMBL:ONI07357.1};	--	--	Plant mobile domain	--	--	--
Cluster-26000.133360	1	3.03667	6.43	10.4033	8.54333	7.90333	2755	K14833 nucleolar complex protein 2 | (RefSeq) nucleolar complex protein 2 homolog (A)	hypothetical protein AQUCO_03700090v1 [Aquilegia coerulea]	NOC2L_ARATH RecName: Full=Nucleolar complex protein 2 homolog; Short=Protein NOC2 homolog;	A0A2G5CTG3_AQUCA SubName: Full=Uncharacterized protein {ECO:0000313|EMBL:PIA34561.1};	Predicted protein involved in nuclear export of pre-ribosomes	GO:0005829,cytosol; GO:0030690,Noc1p-Noc2p complex; GO:0030691,Noc2p-Noc3p complex; GO:0005730,nucleolus; GO:0005654,nucleoplasm; GO:0042273,ribosomal large subunit biogenesis; GO:0042254,ribosome biogenesis; GO:0008150,biological_process; GO:0022613,ribonucleoprotein complex biogenesis; GO:0044085,cellular component biogenesis; GO:0071840,cellular component organization or biogenesis; GO:0005622…	Noc2p family	--	--	--
Cluster-26000.133364	1	0.663333	0.96	2.01667	2.48333	0.556667	2996	--	PREDICTED: TLD domain-containing protein 1 [Cicer arietinum]	--	A0A1S2XUM6_CICAR SubName: Full=TLD domain-containing protein 1 {ECO:0000313|RefSeq:XP_004494230.1};	Uncharacterized conserved protein, contains TLDc domain	GO:0005509,calcium ion binding; GO:0003674,molecular_function; GO:0005488,binding; GO:0046872,metal ion binding; GO:0043167,ion binding; GO:0043169,cation binding	--	--	--	--
Cluster-26000.133448	1	1.27	4.23667	1.72333	5.38	2.24667	1550	K00001 alcohol dehydrogenase [EC:1.1.1.1] | (RefSeq) alcohol dehydrogenase-like 4 (A)	PREDICTED: alcohol dehydrogenase-like 4 [Nelumbo nucifera]	ADHL3_ARATH RecName: Full=Alcohol dehydrogenase-like 3; EC=1.1.1.1 {ECO:0000250|UniProtKB:P06525};	A0A1U7ZUA6_NELNU SubName: Full=alcohol dehydrogenase-like 4 {ECO:0000313|RefSeq:XP_010251993.1};	Alcohol dehydrogenase, class III	GO:0005737,cytoplasm; GO:0004022,alcohol dehydrogenase (NAD) activity; GO:0008270,zinc ion binding; GO:0003674,molecular_function; GO:0003824,catalytic activity; GO:0016491,oxidoreductase activity; GO:0016614,oxidoreductase activity, acting on CH-OH group of donors; GO:0016616,oxidoreductase activity, acting on the CH-OH group of donors, NAD or NADP as acceptor; GO:0005488,binding; GO:0046872,met…	Zinc-binding dehydrogenase	--	--	--
Cluster-26000.133584	1	6.98	13.9233	13.4967	16.5667	8.90333	1304	--	hypothetical protein AQUCO_08300026v1 [Aquilegia coerulea]	BSP_BOSSE RecName: Full=Basic secretory protease {ECO:0000303|PubMed:22773449}; EC=3.4.24.- {ECO:0000269|PubMed:22773449}; AltName: Full=Boswellia basic secretory protease {ECO:0000303|PubMed:22773449}; Short=BBSP {ECO:0000303|PubMed:22773449}; Flags: Fragments;	A0A2G5C6Y0_AQUCA SubName: Full=Uncharacterized protein {ECO:0000313|EMBL:PIA27052.1};	--	GO:0046872,metal ion binding; GO:0008237,metallopeptidase activity; GO:0003674,molecular_function; GO:0005488,binding; GO:0043167,ion binding; GO:0043169,cation binding; GO:0003824,catalytic activity; GO:0008233,peptidase activity; GO:0070011,peptidase activity, acting on L-amino acid peptides; GO:0016787,hydrolase activity; GO:0140096,catalytic activity, acting on a protein	Peptidase of plants and bacteria	--	--	--
Cluster-26000.133606	1	5.86	18.0033	19.0267	26.8767	16.7467	581	--	--	--	--	--	--	--	--	--	--
Cluster-26000.133661	1	1.41	1.23333	1.83333	2.96333	2.07667	736	K22686 pro-apoptotic serine protease NMA111 [EC:3.4.21.-] | (RefSeq) protease Do-like 7 (A)	Reverse transcriptase zinc-binding domain [Macleaya cordata]	--	A0A200QJ46_9MAGN SubName: Full=Reverse transcriptase zinc-binding domain {ECO:0000313|EMBL:OVA10407.1};	FOG: Reverse transcriptase	GO:0003964,RNA-directed DNA polymerase activity; GO:0003674,molecular_function; GO:0003824,catalytic activity; GO:0016740,transferase activity; GO:0016772,transferase activity, transferring phosphorus-containing groups; GO:0016779,nucleotidyltransferase activity; GO:0034061,DNA polymerase activity; GO:0140097,catalytic activity, acting on DNA	zinc-binding in reverse transcriptase	--	--	--
Cluster-26000.133671	1	1.64	0.956667	1.96	2.17	1.20333	3048	K19619 tyrosyl-DNA phosphodiesterase 2 [EC:3.1.4.-] | (RefSeq) uncharacterized protein LOC110670593 (A)	hypothetical protein L195_g049120 [Trifolium pratense]	--	A0A151UAJ4_CAJCA SubName: Full=Uncharacterized protein {ECO:0000313|EMBL:KYP76289.1}; Flags: Fragment;	--	--	--	--	--	--
Cluster-26000.133689	1	14.1833	18.0533	13.54	23.1	10.3833	473	K00640 serine O-acetyltransferase [EC:2.3.1.30] | (RefSeq) serine acetyltransferase 5 (A)	hypothetical protein AQUCO_00300287v1 [Aquilegia coerulea]	SAT1_ORYSJ RecName: Full=Probable serine acetyltransferase 1; EC=2.3.1.30; AltName: Full=OsSERAT1;1;	A0A2G5EY22_AQUCA SubName: Full=Uncharacterized protein {ECO:0000313|EMBL:PIA60658.1};	Serine O-acetyltransferase	GO:0005829,cytosol; GO:0009001,serine O-acetyltransferase activity; GO:0019344,cysteine biosynthetic process; GO:0006535,cysteine biosynthetic process from serine; GO:0003674,molecular_function; GO:0003824,catalytic activity; GO:0008374,O-acyltransferase activity; GO:0016407,acetyltransferase activity; GO:0016412,serine O-acyltransferase activity; GO:0016413,O-acetyltransferase activity; GO:00167…	--	--	--	--
Cluster-26000.133691	1	0	1.04333	0.263333	53.5133	2.91667	484	--	--	--	--	--	--	--	--	--	--
Cluster-26000.133697	1	5.02	4.61	5.18333	7.47	3.48	621	K03327 multidrug resistance protein, MATE family | (RefSeq) protein DETOXIFICATION 16-like (A)	hypothetical protein AQUCO_09100043v1 [Aquilegia coerulea]	--	A0A2G5C5U8_AQUCA RecName: Full=Protein DETOXIFICATION {ECO:0000256|RuleBase:RU004914}; AltName: Full=Multidrug and toxic compound extrusion protein {ECO:0000256|RuleBase:RU004914};	--	--	--	--	--	--
Cluster-26000.133781	1	30.9133	22.3667	40.5467	42.24	15.0267	575	K01595 phosphoenolpyruvate carboxylase [EC:4.1.1.31] | (RefSeq) phosphoenolpyruvate carboxylase, housekeeping isozyme (A)	hypothetical protein AQUCO_02100225v1 [Aquilegia coerulea]	CAPP_SOLTU RecName: Full=Phosphoenolpyruvate carboxylase; Short=PEPC; Short=PEPCase; EC=4.1.1.31;	A0A2G5DFD7_AQUCA SubName: Full=Uncharacterized protein {ECO:0000313|EMBL:PIA42203.1};	--	GO:0005737,cytoplasm; GO:0008964,phosphoenolpyruvate carboxylase activity; GO:0015977,carbon fixation; GO:0015979,photosynthesis; GO:0006099,tricarboxylic acid cycle; GO:0003674,molecular_function; GO:0003824,catalytic activity; GO:0004611,phosphoenolpyruvate carboxykinase activity; GO:0016829,lyase activity; GO:0016830,carbon-carbon lyase activity; GO:0016831,carboxy-lyase activity; GO:0008152,m…	Phosphoenolpyruvate carboxylase	--	--	--
Cluster-26000.133810	1	2.19333	1.57	2.36333	3.90667	4.06333	740	K13717 OTU domain-containing protein 3 [EC:3.4.19.12] | (GenBank) OTU-like cysteine protease family protein (A)	--	--	--	--	--	--	--	--	--
Cluster-26000.133824	1	1.23333	4.99333	4.63667	5.77	3.21	898	K03004 DNA-directed RNA polymerase I subunit RPA43 | (RefSeq) hypothetical protein (A)	PREDICTED: uncharacterized protein LOC100264366 [Vitis vinifera]	--	E0CPL7_VITVI SubName: Full=Uncharacterized protein {ECO:0000313|EMBL:CBI19833.3};	--	GO:0005736,RNA polymerase I complex; GO:0006360,transcription by RNA polymerase I; GO:0008152,metabolic process; GO:0006139,nucleobase-containing compound metabolic process; GO:0006351,transcription, DNA-templated; GO:0006725,cellular aromatic compound metabolic process; GO:0006807,nitrogen compound metabolic process; GO:0008150,biological_process; GO:0009058,biosynthetic process; GO:0009059,macr…	RPA43 OB domain in RNA Pol I	--	--	--
Cluster-26000.133831	1	0.716667	2.39	1.34667	4.20667	4.53667	525	--	--	--	--	--	--	--	--	--	--
Cluster-26000.133873	1	3.73333	6.88	2.41333	10.8633	1.88333	1019	K20628 expansin | (RefSeq) expansin-A1-like (A)	expansin-A12 [Jatropha curcas]	EXP12_ARATH RecName: Full=Expansin-A12; Short=AtEXPA12; AltName: Full=Alpha-expansin-12; Short=At-EXP12; Short=AtEx12; AltName: Full=Ath-ExpAlpha-1.24; AltName: Full=Expansin-S2; Flags: Precursor;	A0A067JSV7_JATCU SubName: Full=Uncharacterized protein {ECO:0000313|EMBL:KDP27041.1};	--	GO:0005618,cell wall; GO:0005576,extracellular region; GO:0016020,membrane; GO:0009664,plant-type cell wall organization; GO:0008150,biological_process; GO:0009987,cellular process; GO:0016043,cellular component organization; GO:0045229,external encapsulating structure organization; GO:0071554,cell wall organization or biogenesis; GO:0071555,cell wall organization; GO:0071669,plant-type cell wall…	Pollen allergen	--	--	--
Cluster-26000.133923	1	23.1	16.3767	23.5233	26.39	10.86	695	K12393 AP-1 complex subunit mu | (RefSeq) AP-1 complex subunit mu-2 isoform X1 (A)	hypothetical protein CRG98_042701, partial [Punica granatum]	AP1M1_ARATH RecName: Full=AP-1 complex subunit mu-1; AltName: Full=Adaptor protein complex AP-1 subunit mu-1; AltName: Full=Adaptor protein-1 mu-adaptin 1; AltName: Full=Adaptor-related protein complex 1 subunit mu-1; AltName: Full=At-muB1-Ad; AltName: Full=Clathrin assembly protein complex 1 mu-1 medium chain; AltName: Full=Mu1-adaptin 1;	A0A2I0HYZ4_PUNGR SubName: Full=Uncharacterized protein {ECO:0000313|EMBL:PKI36921.1}; Flags: Fragment;	Adaptor complexes medium subunit family	GO:0030131,clathrin adaptor complex; GO:0030665,clathrin-coated vesicle membrane; GO:0005794,Golgi apparatus; GO:0006886,intracellular protein transport; GO:0016192,vesicle-mediated transport; GO:0008104,protein localization; GO:0006810,transport; GO:0008150,biological_process; GO:0015031,protein transport; GO:0015833,peptide transport; GO:0033036,macromolecule localization; GO:0034613,cellular p…	Clathrin adaptor complex small chain	--	--	--
Cluster-26000.133941	1	3.18	5.47667	6.74	7.50333	4.72333	2056	K02293 15-cis-phytoene desaturase [EC:1.3.5.5] | (RefSeq) 15-cis-phytoene desaturase, chloroplastic/chromoplastic isoform X1 (A)	hypothetical protein AQUCO_01300890v1 [Aquilegia coerulea]	CRTI_SOLLC RecName: Full=Phytoene dehydrogenase, chloroplastic/chromoplastic; EC=1.3.99.-; AltName: Full=Phytoene desaturase; Flags: Precursor;	A0A2G5E407_AQUCA SubName: Full=Uncharacterized protein {ECO:0000313|EMBL:PIA50460.1};	Amine oxidase	GO:0009507,chloroplast; GO:0009509,chromoplast; GO:0016705,oxidoreductase activity, acting on paired donors, with incorporation or reduction of molecular oxygen; GO:0016117,carotenoid biosynthetic process; GO:0003674,molecular_function; GO:0003824,catalytic activity; GO:0016491,oxidoreductase activity; GO:0008152,metabolic process; GO:0006629,lipid metabolic process; GO:0006720,isoprenoid metabol…	Flavin containing amine oxidoreductase	--	--	--
Cluster-26000.133973	1	1.02333	2.83	2.32667	2.76	2.47	669	K16296 serine carboxypeptidase-like clade I [EC:3.4.16.-] | (RefSeq) serine carboxypeptidase-like 17 (A)	hypothetical protein AQUCO_10900026v1 [Aquilegia coerulea]	SCP18_ARATH RecName: Full=Serine carboxypeptidase-like 18; EC=3.4.16.-; Flags: Precursor;	A0A2G5C342_AQUCA SubName: Full=Uncharacterized protein {ECO:0000313|EMBL:PIA25698.1};	Serine carboxypeptidases (lysosomal cathepsin A)	GO:0005576,extracellular region; GO:0004180,carboxypeptidase activity; GO:0016747,transferase activity, transferring acyl groups other than amino-acyl groups; GO:0019748,secondary metabolic process; GO:0003674,molecular_function; GO:0003824,catalytic activity; GO:0008233,peptidase activity; GO:0008238,exopeptidase activity; GO:0070011,peptidase activity, acting on L-amino acid peptides; GO:001678…	Serine carboxypeptidase	--	--	--
Cluster-26000.133991	1	106.233	158.763	267.857	267.987	183.78	903	--	--	--	--	--	--	--	--	--	--
Cluster-26000.133999	1	56.03	57.8133	80.2233	109	39.54	273	--	--	--	--	--	--	--	--	--	--
Cluster-26000.134020	1	1.49	2.04667	1.66667	3.27333	2.40667	761	K05658 ATP-binding cassette, subfamily B (MDR/TAP), member 1 [EC:7.6.2.2] | (RefSeq) ABC transporter B family member 4-like (A)	hypothetical protein AQUCO_02900042v1 [Aquilegia coerulea]	AB4B_ARATH RecName: Full=ABC transporter B family member 4; Short=ABC transporter ABCB.4; Short=AtABCB4; AltName: Full=Multidrug resistance protein 4; AltName: Full=P-glycoprotein 4;	A0A2G5D318_AQUCA SubName: Full=Uncharacterized protein {ECO:0000313|EMBL:PIA37912.1};	Multidrug/pheromone exporter, ABC superfamily	GO:0016021,integral component of membrane; GO:0016020,membrane; GO:0005886,plasma membrane; GO:0009506,plasmodesma; GO:0005524,ATP binding; GO:0010329,auxin efflux transmembrane transporter activity; GO:0010328,auxin influx transmembrane transporter activity; GO:0008559,xenobiotic transmembrane transporting ATPase activity; GO:0010315,auxin efflux; GO:0060919,auxin influx; GO:0009926,auxin polar …	ABC transporter	--	--	--
Cluster-26000.134069	1	0.0366667	0.556667	0.316667	1.28333	0.22	1163	--	--	--	--	--	--	--	--	--	--
Cluster-26000.134148	1	2.09333	2.62	3.89	3.48333	1.72333	1519	K22804 structural maintenance of chromosomes protein 6 | (RefSeq) structural maintenance of chromosomes protein 6B-like (A)	hypothetical protein CRG98_033240 [Punica granatum]	M1250_ARATH RecName: Full=Uncharacterized mitochondrial protein AtMg01250; AltName: Full=ORF102;	A0A2I0IQS5_PUNGR SubName: Full=Uncharacterized protein {ECO:0000313|EMBL:PKI46345.1};	FOG: Reverse transcriptase	GO:0005739,mitochondrion; GO:0005622,intracellular; GO:0005575,cellular_component; GO:0005623,cell; GO:0005737,cytoplasm; GO:0043231,intracellular membrane-bounded organelle; GO:0043226,organelle; GO:0043227,membrane-bounded organelle; GO:0043229,intracellular organelle; GO:0044424,intracellular part; GO:0044444,cytoplasmic part; GO:0044464,cell part	Reverse transcriptase (RNA-dependent DNA polymerase)	--	--	--
Cluster-26000.134159	1	0.00666667	0.546667	1.1	2.11667	0.57	948	K07300 Ca2+:H+ antiporter | (RefSeq) vacuolar cation/proton exchanger 3-like (A)	PREDICTED: vacuolar cation/proton exchanger 3 [Nicotiana tomentosiformis]	CAX3_ARATH RecName: Full=Vacuolar cation/proton exchanger 3; AltName: Full=Ca(2+)/H(+) antiporter CAX3; AltName: Full=Ca(2+)/H(+) exchanger 3; AltName: Full=Protein CATION EXCHANGER 3;	A0A1S4AJR2_TOBAC SubName: Full=vacuolar cation/proton exchanger 3-like {ECO:0000313|RefSeq:XP_016476937.1};	Ca2+/H+ antiporter VCX1 and related proteins	GO:0016021,integral component of membrane; GO:0009705,plant-type vacuole membrane; GO:0005774,vacuolar membrane; GO:0005773,vacuole; GO:0015369,calcium:proton antiporter activity; GO:0006874,cellular calcium ion homeostasis; GO:0030026,cellular manganese ion homeostasis; GO:0006882,cellular zinc ion homeostasis; GO:0055062,phosphate ion homeostasis; GO:0006793,phosphorus metabolic process; GO:005…	--	--	--	--
Cluster-26000.134187	1	102.853	68.77	99.5467	172.513	61.99	2333	K18823 soyasaponin III rhamnosyltransferase [EC:2.4.1.273] | (RefSeq) soyasaponin III rhamnosyltransferase-like (A)	UDP-glucuronosyl/UDP-glucosyltransferase [Macleaya cordata]	URT1_FRAAN RecName: Full=Putative UDP-rhamnose:rhamnosyltransferase 1; Short=FaRT1 {ECO:0000303|PubMed:16443693}; EC=2.4.1.- {ECO:0000250|UniProtKB:Q940V3}; AltName: Full=Glycosyltransferase 4; Short=FaGT4 {ECO:0000312|EMBL:AAU09445.1};	A0A200PNH5_9MAGN RecName: Full=Glycosyltransferase {ECO:0000256|RuleBase:RU362057}; EC=2.4.1.- {ECO:0000256|RuleBase:RU362057};	UDP-glucuronosyl and UDP-glucosyl transferase	GO:0016021,integral component of membrane; GO:0016758,transferase activity, transferring hexosyl groups; GO:0008152,metabolic process; GO:0003674,molecular_function; GO:0003824,catalytic activity; GO:0016740,transferase activity; GO:0016757,transferase activity, transferring glycosyl groups; GO:0008150,biological_process; GO:0005575,cellular_component; GO:0016020,membrane; GO:0031224,intrinsic co…	UDP-glucoronosyl and UDP-glucosyl transferase	--	--	--
Cluster-26000.134207	1	27.3467	23.75	30.47	34.76	15.6667	2553	K20285 Rab9 effector protein with kelch motifs | (RefSeq) acyl-CoA-binding domain-containing protein 4-like (A)	hypothetical protein AQUCO_01700221v1 [Aquilegia coerulea]	ACBP4_ARATH RecName: Full=Acyl-CoA-binding domain-containing protein 4; Short=Acyl-CoA binding protein 4;	A0A2G5DLT8_AQUCA SubName: Full=Uncharacterized protein {ECO:0000313|EMBL:PIA44469.1};	Kelch repeat-containing proteins	GO:0005737,cytoplasm; GO:0005829,cytosol; GO:0005634,nucleus; GO:0000062,fatty-acyl-CoA binding; GO:0008289,lipid binding; GO:0006869,lipid transport; GO:0009723,response to ethylene; GO:0009753,response to jasmonic acid; GO:0009416,response to light stimulus; GO:0000166,nucleotide binding; GO:0003674,molecular_function; GO:0005488,binding; GO:0017076,purine nucleotide binding; GO:0030554,adenyl …	Kelch motif	--	--	--
Cluster-26000.134250	1	0.213333	0.283333	0.35	0.56	0.343333	2752	K12524 bifunctional aspartokinase / homoserine dehydrogenase 1 [EC:2.7.2.4 1.1.1.3] | (RefSeq) bifunctional aspartokinase/homoserine dehydrogenase 1, chloroplastic-like (A)	hypothetical protein AQUCO_07400096v1 [Aquilegia coerulea]	AKH1_ARATH RecName: Full=Bifunctional aspartokinase/homoserine dehydrogenase 1, chloroplastic; Short=AK-HD 1; Short=AK-HSDH 1; AltName: Full=Beta-aspartyl phosphate homoserine 1; Includes: RecName: Full=Aspartokinase; EC=2.7.2.4; Includes: RecName: Full=Homoserine dehydrogenase; EC=1.1.1.3; Flags: Precursor;	A0A2G5CAY0_AQUCA SubName: Full=Uncharacterized protein {ECO:0000313|EMBL:PIA28007.1};	--	GO:0009507,chloroplast; GO:0009570,chloroplast stroma; GO:0004072,aspartate kinase activity; GO:0005524,ATP binding; GO:0004412,homoserine dehydrogenase activity; GO:0050661,NADP binding; GO:0009090,homoserine biosynthetic process; GO:0009089,lysine biosynthetic process via diaminopimelate; GO:0009086,methionine biosynthetic process; GO:0009088,threonine biosynthetic process; GO:0003674,molecular…	Amino acid kinase family	--	--	--
Cluster-26000.134256	1	0.0166667	0.136667	0.0766667	1.41333	0.283333	2485	K13384 (RS)-1-benzyl-1,2,3,4-tetrahydroisoquinoline N-methyltransferase [EC:2.1.1.115 2.1.1.140] | (RefSeq) (S)-coclaurine N-methyltransferase (A)	hypothetical protein AQUCO_01300369v1 [Aquilegia coerulea]	PNMT_THLFG RecName: Full=Pavine N-methyltransferase {ECO:0000303|PubMed:19624470}; Short=PfPavNMT {ECO:0000303|PubMed:19624470}; EC=2.1.1.300 {ECO:0000269|PubMed:19624470, ECO:0000269|PubMed:27573242};	A0A2G5E175_AQUCA SubName: Full=Uncharacterized protein {ECO:0000313|EMBL:PIA49522.1};	--	GO:0005737,cytoplasm; GO:0008168,methyltransferase activity; GO:0003674,molecular_function; GO:0003824,catalytic activity; GO:0016740,transferase activity; GO:0016741,transferase activity, transferring one-carbon groups; GO:0005622,intracellular; GO:0005575,cellular_component; GO:0005623,cell; GO:0044424,intracellular part; GO:0044464,cell part	Thioesterase superfamily	--	--	--
Cluster-26000.134264	1	0.773333	1.52667	0.616667	1.58	0.9	2729	K14018 phospholipase A-2-activating protein | (RefSeq) phospholipase A-2-activating protein (A)	hypothetical protein AQUCO_00700139v1 [Aquilegia coerulea]	MSI3_ARATH RecName: Full=WD-40 repeat-containing protein MSI3;	A0A2G5EIQ3_AQUCA SubName: Full=Uncharacterized protein {ECO:0000313|EMBL:PIA55619.1};	Phospholipase A2-activating protein (contains WD40 repeats)	GO:0080008,Cul4-RING E3 ubiquitin ligase complex; GO:0005634,nucleus; GO:0016569,covalent chromatin modification; GO:0006355,regulation of transcription, DNA-templated; GO:0006351,transcription, DNA-templated; GO:0051276,chromosome organization; GO:0008152,metabolic process; GO:0006325,chromatin organization; GO:0006996,organelle organization; GO:0008150,biological_process; GO:0009987,cellular pr…	PUL domain	--	--	--
Cluster-26000.134275	1	89.42	199.853	308.77	322.54	198.423	441	K02993 small subunit ribosomal protein S7e | (RefSeq) 40S ribosomal protein S7 (A)	Ribosomal protein S7e [Macleaya cordata]	RS7_ORYSJ RecName: Full=40S ribosomal protein S7;	A0A200Q3E1_9MAGN RecName: Full=40S ribosomal protein S7 {ECO:0000256|RuleBase:RU364105};	40S ribosomal protein S7	GO:0030686,90S preribosome; GO:0022627,cytosolic small ribosomal subunit; GO:0032040,small-subunit processome; GO:0003735,structural constituent of ribosome; GO:0002181,cytoplasmic translation; GO:0042274,ribosomal small subunit biogenesis; GO:0006364,rRNA processing; GO:0003674,molecular_function; GO:0005198,structural molecule activity; GO:0008152,metabolic process; GO:0006412,translation; GO:0…	Ribosomal protein S7e	--	--	--
Cluster-26000.134308	1	0.3	0.5	0.326667	0.603333	0.19	1947	--	--	--	--	--	--	--	--	--	--
Cluster-26000.134357	1	0.876667	1.96	1.39333	3.21667	2.04667	794	--	--	--	--	--	--	--	--	--	--
Cluster-26000.134381	1	0.0633333	1.09667	0.0233333	2.32	1.73667	1052	K00924 kinase [EC:2.7.1.-] | (RefSeq) CDPK-related kinase 5 (A)	CDPK-related kinase 3 [Ananas comosus]	CAMK1_ORYSJ RecName: Full=Calcium/calmodulin-dependent serine/threonine-protein kinase 1; EC=2.7.11.17; AltName: Full=Calcium/calmodulin-binding serine/threonine-protein kinase; Short=CaM-binding protein kinase; AltName: Full=OsCBK;	A0A199UK71_ANACO SubName: Full=CDPK-related kinase 3 {ECO:0000313|EMBL:OAY65123.1};	Ca2+/calmodulin-dependent protein kinase, EF-Hand protein superfamily	GO:0005737,cytoplasm; GO:0005634,nucleus; GO:0005886,plasma membrane; GO:0005524,ATP binding; GO:0009931,calcium-dependent protein serine/threonine kinase activity; GO:0005516,calmodulin binding; GO:0004683,calmodulin-dependent protein kinase activity; GO:0009738,abscisic acid-activated signaling pathway; GO:0035556,intracellular signal transduction; GO:0018105,peptidyl-serine phosphorylation; GO…	--	--	--	--
Cluster-26000.134383	1	0.0933333	0.453333	0.38	0.816667	0.74	1444	--	--	--	--	--	--	--	--	--	--
Cluster-26000.134419	1	0.946667	1.49333	2.35	2.53667	1.96	1205	K02328 DNA polymerase delta subunit 2 | (RefSeq) DNA polymerase delta small subunit (A)	hypothetical protein AQUCO_00900511v1 [Aquilegia coerulea]	DPOD2_ARATH RecName: Full=DNA polymerase delta small subunit; EC=2.7.7.7;	A0A2G5EDZ9_AQUCA SubName: Full=Uncharacterized protein {ECO:0000313|EMBL:PIA53989.1};	DNA polymerase delta, regulatory subunit 55	GO:0043625,delta DNA polymerase complex; GO:0003677,DNA binding; GO:0003887,DNA-directed DNA polymerase activity; GO:0006974,cellular response to DNA damage stimulus; GO:0006271,DNA strand elongation involved in DNA replication; GO:0003674,molecular_function; GO:0003676,nucleic acid binding; GO:0005488,binding; GO:0097159,organic cyclic compound binding; GO:1901363,heterocyclic compound binding; …	DNA polymerase alpha/epsilon subunit B	--	--	--
Cluster-26000.134428	1	1.30333	1.91	2.42333	3.47333	1.02667	756	--	--	--	--	--	--	--	--	--	--
Cluster-26000.134541	1	2.29667	2.47333	1.87667	4.24667	3.09	1389	--	--	--	--	--	--	--	--	--	--
Cluster-26000.134609	1	2.9	7.51	6.6	11.8867	9.24	1033	K15032 mTERF domain-containing protein, mitochondrial | (RefSeq) uncharacterized protein LOC100838436 isoform X2 (A)	hypothetical protein AQUCO_01400500v1, partial [Aquilegia coerulea]	--	A0A2G5DWR3_AQUCA SubName: Full=Uncharacterized protein {ECO:0000313|EMBL:PIA47941.1}; Flags: Fragment;	--	--	--	--	--	--
Cluster-26000.134611	1	0.763333	0.806667	0.51	2.33667	0.553333	831	--	--	--	--	--	--	--	--	--	--
Cluster-26000.134615	1	0	0.786667	0.54	4.40667	4.29	2157	K01919 glutamate--cysteine ligase [EC:6.3.2.2] | (RefSeq) glutamate--cysteine ligase, chloroplastic (A)	hypothetical protein AQUCO_01300334v1 [Aquilegia coerulea]	GSH1_TOBAC RecName: Full=Glutamate--cysteine ligase, chloroplastic; EC=6.3.2.2; AltName: Full=Gamma-ECS; Short=GCS; AltName: Full=Gamma-glutamylcysteine synthetase; Flags: Precursor;	A0A2G5E162_AQUCA SubName: Full=Uncharacterized protein {ECO:0000313|EMBL:PIA49451.1};	--	GO:0009507,chloroplast; GO:0005524,ATP binding; GO:0004357,glutamate-cysteine ligase activity; GO:0006750,glutathione biosynthetic process; GO:0000166,nucleotide binding; GO:0003674,molecular_function; GO:0005488,binding; GO:0008144,drug binding; GO:0017076,purine nucleotide binding; GO:0030554,adenyl nucleotide binding; GO:0032553,ribonucleotide binding; GO:0032555,purine ribonucleotide binding;…	Glutamate-cysteine ligase family 2(GCS2)	--	--	--
Cluster-26000.134708	1	1.43333	2.51	2.45667	4.86667	3.08	644	K12309 beta-galactosidase [EC:3.2.1.23] | (RefSeq) hypothetical protein (A)	hypothetical protein AQUCO_01400261v1 [Aquilegia coerulea]	BGA10_ARATH RecName: Full=Beta-galactosidase 10; Short=Lactase 10; EC=3.2.1.23; Flags: Precursor;	A0A2G5DVF7_AQUCA RecName: Full=Beta-galactosidase {ECO:0000256|RuleBase:RU000675}; EC=3.2.1.23 {ECO:0000256|RuleBase:RU000675};	Beta-galactosidase	GO:0048046,apoplast; GO:0005618,cell wall; GO:0009505,plant-type cell wall; GO:0005773,vacuole; GO:0004565,beta-galactosidase activity; GO:0005975,carbohydrate metabolic process; GO:0080167,response to karrikin; GO:0003674,molecular_function; GO:0003824,catalytic activity; GO:0004553,hydrolase activity, hydrolyzing O-glycosyl compounds; GO:0015925,galactosidase activity; GO:0016787,hydrolase acti…	Glycosyl hydrolases family 35	--	--	--
Cluster-26000.134723	1	0.3	0.646667	0.813333	0.793333	0.726667	2062	K20000 maturase K | (RefSeq) matK, ViviCp002; maturase K (A)	maturase K, partial (chloroplast) [Adonis amurensis]	MATK_CLEFL RecName: Full=Maturase K {ECO:0000255|HAMAP-Rule:MF_01390}; AltName: Full=Intron maturase {ECO:0000255|HAMAP-Rule:MF_01390};	A0A0N6WGM8_9MAGN RecName: Full=Maturase K {ECO:0000256|SAAS:SAAS00959639}; Flags: Fragment;	--	GO:0009507,chloroplast; GO:0003723,RNA binding; GO:0006397,mRNA processing; GO:0008033,tRNA processing; GO:0003674,molecular_function; GO:0003676,nucleic acid binding; GO:0005488,binding; GO:0097159,organic cyclic compound binding; GO:1901363,heterocyclic compound binding; GO:0008152,metabolic process; GO:0006139,nucleobase-containing compound metabolic process; GO:0006396,RNA processing; GO:0006…	Photosynthetic reaction centre protein	--	--	--
Cluster-26000.134779	1	0.13	0.29	0.62	1.59	0.25	1110	K02987 small subunit ribosomal protein S4e | (RefSeq) 40S ribosomal protein S4-3-like (A)	40s ribosomal protein s4-3 [Quercus suber]	RS43_ARATH RecName: Full=40S ribosomal protein S4-3;	A0A218XA70_PUNGR RecName: Full=40S ribosomal protein S4 {ECO:0000256|PIRNR:PIRNR002116};	40S ribosomal protein S4	GO:0005829,cytosol; GO:0022626,cytosolic ribosome; GO:0022627,cytosolic small ribosomal subunit; GO:0016020,membrane; GO:0005730,nucleolus; GO:0003723,RNA binding; GO:0019843,rRNA binding; GO:0003735,structural constituent of ribosome; GO:0006412,translation; GO:0003674,molecular_function; GO:0003676,nucleic acid binding; GO:0005488,binding; GO:0097159,organic cyclic compound binding; GO:1901363,…	RS4NT (NUC023) domain	--	--	--
Cluster-26000.134895	1	0.36	1.31	2.18333	2.19667	0.836667	4699	K05917 sterol 14alpha-demethylase [EC:1.14.14.154 1.14.15.36] | (RefSeq) sterol 14-demethylase (A)	PREDICTED: sterol 14-demethylase [Tarenaya hassleriana]	CP51_SORBI RecName: Full=Obtusifoliol 14-alpha demethylase; EC=1.14.13.70; AltName: Full=CYPLI; AltName: Full=Cytochrome P450 51; AltName: Full=Cytochrome P450-LIA1;	A0A2H3XZI8_PHODC SubName: Full=obtusifoliol 14-alpha demethylase-like {ECO:0000313|RefSeq:XP_008791121.1};	Cytochrome P450	GO:0016021,integral component of membrane; GO:0020037,heme binding; GO:0005506,iron ion binding; GO:0008168,methyltransferase activity; GO:0008398,sterol 14-demethylase activity; GO:0016126,sterol biosynthetic process; GO:0003674,molecular_function; GO:0005488,binding; GO:0046906,tetrapyrrole binding; GO:0048037,cofactor binding; GO:0097159,organic cyclic compound binding; GO:1901363,heterocyclic…	--	--	--	--
Cluster-26000.134900	1	1.75667	1.50333	3.90667	5.81	1.9	4640	K05917 sterol 14alpha-demethylase [EC:1.14.14.154 1.14.15.36] | (RefSeq) sterol 14-demethylase (A)	PREDICTED: sterol 14-demethylase [Tarenaya hassleriana]	CP51_SORBI RecName: Full=Obtusifoliol 14-alpha demethylase; EC=1.14.13.70; AltName: Full=CYPLI; AltName: Full=Cytochrome P450 51; AltName: Full=Cytochrome P450-LIA1;	A0A2H3XZI8_PHODC SubName: Full=obtusifoliol 14-alpha demethylase-like {ECO:0000313|RefSeq:XP_008791121.1};	Cytochrome P450	GO:0016021,integral component of membrane; GO:0020037,heme binding; GO:0005506,iron ion binding; GO:0008168,methyltransferase activity; GO:0008398,sterol 14-demethylase activity; GO:0016126,sterol biosynthetic process; GO:0003674,molecular_function; GO:0005488,binding; GO:0046906,tetrapyrrole binding; GO:0048037,cofactor binding; GO:0097159,organic cyclic compound binding; GO:1901363,heterocyclic…	--	--	--	--
Cluster-26000.134922	1	0	0.23	0.166667	0.62	0.07	1929	K14786 protein KRI1 | (RefSeq) protein kri1 (A)	KRR1 interacting protein 1 [Macleaya cordata]	--	A0A200R4N2_9MAGN SubName: Full=KRR1 interacting protein 1 {ECO:0000313|EMBL:OVA17669.1};	KRR1-interacting protein involved in 40S ribosome biogenesis	--	KRI1-like family C-terminal	--	--	--
Cluster-26000.134927	1	0.356667	0.236667	0.493333	0.603333	0.243333	5759	--	Bromo adjacent homology (BAH) domain [Macleaya cordata]	--	A0A200QLJ5_9MAGN SubName: Full=Bromo adjacent homology (BAH) domain {ECO:0000313|EMBL:OVA11282.1};	BAH domain proteins	GO:0005634,nucleus; GO:0003682,chromatin binding; GO:0003674,molecular_function; GO:0005488,binding; GO:0005622,intracellular; GO:0005575,cellular_component; GO:0005623,cell; GO:0043231,intracellular membrane-bounded organelle; GO:0043226,organelle; GO:0043227,membrane-bounded organelle; GO:0043229,intracellular organelle; GO:0044424,intracellular part; GO:0044464,cell part	TFIIS helical bundle-like domain	IWS1	TR	IWS1
Cluster-26000.134963	1	0.273333	0.473333	0.286667	0.623333	0.39	1923	--	zinc finger protein [Macleaya cordata]	POLX_TOBAC RecName: Full=Retrovirus-related Pol polyprotein from transposon TNT 1-94; Includes: RecName: Full=Protease; EC=3.4.23.-; Includes: RecName: Full=Reverse transcriptase; EC=2.7.7.49; Includes: RecName: Full=Endonuclease;	A0A200Q8D0_9MAGN SubName: Full=Zinc finger protein {ECO:0000313|EMBL:OVA06751.1};	FOG: Transposon-encoded proteins with TYA, reverse transcriptase, integrase domains in various combinations	GO:0004190,aspartic-type endopeptidase activity; GO:0004519,endonuclease activity; GO:0003676,nucleic acid binding; GO:0003964,RNA-directed DNA polymerase activity; GO:0008270,zinc ion binding; GO:0015074,DNA integration; GO:0003674,molecular_function; GO:0003824,catalytic activity; GO:0004175,endopeptidase activity; GO:0008233,peptidase activity; GO:0070011,peptidase activity, acting on L-amino …	--	--	--	--
Cluster-26000.134967	1	0	0.183333	0.0833333	1.73333	0	948	--	--	--	--	--	--	--	--	--	--
Cluster-26000.135044	1	0.0833333	0.216667	0.506667	0.676667	0.22	3569	--	--	--	--	--	--	--	--	--	--
Cluster-26000.135059	1	1.39667	2.4	2.25667	3.39667	2.17333	696	--	hypothetical protein AQUCO_01100070v1 [Aquilegia coerulea]	--	A0A2G5E5F3_AQUCA SubName: Full=Uncharacterized protein {ECO:0000313|EMBL:PIA50998.1};	--	--	Arginine and glutamate-rich 1	--	--	--
Cluster-26000.135069	1	31.88	21.4267	45.9133	48.3567	22.39	1823	K14085 aldehyde dehydrogenase family 7 member A1 [EC:1.2.1.31 1.2.1.8 1.2.1.3] | (RefSeq) aldehyde dehydrogenase family 7 member A1 (A)	hypothetical protein AQUCO_07600061v1 [Aquilegia coerulea]	AL7A1_MALDO RecName: Full=Aldehyde dehydrogenase family 7 member A1; EC=1.2.1.3; AltName: Full=Antiquitin-1; AltName: Full=Matured fruit 60 kDa protein; Short=MF-60;	A0A2G5C8M6_AQUCA SubName: Full=Uncharacterized protein {ECO:0000313|EMBL:PIA27633.1};	Aldehyde dehydrogenase	GO:0004029,aldehyde dehydrogenase (NAD) activity; GO:0006081,cellular aldehyde metabolic process; GO:0003674,molecular_function; GO:0003824,catalytic activity; GO:0016491,oxidoreductase activity; GO:0016620,oxidoreductase activity, acting on the aldehyde or oxo group of donors, NAD or NADP as acceptor; GO:0016903,oxidoreductase activity, acting on the aldehyde or oxo group of donors; GO:0008152,m…	Aldehyde dehydrogenase family	--	--	--
Cluster-26000.135174	1	4.95	4.06667	6.63333	7.44333	2.67	2452	K01537 P-type Ca2+ transporter type 2C [EC:7.2.2.10] | (RefSeq) putative calcium-transporting ATPase 11, plasma membrane-type (A)	hypothetical protein AQUCO_01400712v1 [Aquilegia coerulea]	ACA11_ARATH RecName: Full=Putative calcium-transporting ATPase 11, plasma membrane-type; EC=3.6.3.8; AltName: Full=Ca(2+)-ATPase isoform 11;	A0A2G5DXW2_AQUCA RecName: Full=Calcium-transporting ATPase {ECO:0000256|RuleBase:RU361146}; EC=3.6.3.8 {ECO:0000256|RuleBase:RU361146};	Calcium transporting ATPase	GO:0009507,chloroplast; GO:0005794,Golgi apparatus; GO:0005887,integral component of plasma membrane; GO:0009705,plant-type vacuole membrane; GO:0005886,plasma membrane; GO:0005774,vacuolar membrane; GO:0005773,vacuole; GO:0005524,ATP binding; GO:0005388,calcium-transporting ATPase activity; GO:0005516,calmodulin binding; GO:0046872,metal ion binding; GO:0055081,anion homeostasis; GO:0042742,defe…	E1-E2 ATPase	--	--	--
Cluster-26000.135188	1	1.74	2.85667	3.09667	5.35	4.54333	2252	--	--	--	--	--	--	--	--	--	--
Cluster-26000.135268	1	4.16	7.41333	12.4933	38.63	4.26333	450	--	--	--	--	--	--	--	--	--	--
Cluster-26000.135277	1	12.68	20.45	10.92	26.8033	17.1533	3041	K20606 mitogen-activated protein kinase kinase kinase ANP1 [EC:2.7.11.25] | (RefSeq) receptor-like serine/threonine-protein kinase SD1-7 isoform X1 (A)	hypothetical protein AQUCO_00200074v1 [Aquilegia coerulea]	CRK2_ARATH RecName: Full=Cysteine-rich receptor-like protein kinase 2; Short=Cysteine-rich RLK2; EC=2.7.11.-; Flags: Precursor;	A0A2G5F1F7_AQUCA SubName: Full=Uncharacterized protein {ECO:0000313|EMBL:PIA61824.1};	--	GO:0016021,integral component of membrane; GO:0005886,plasma membrane; GO:0009506,plasmodesma; GO:0005524,ATP binding; GO:0004674,protein serine/threonine kinase activity; GO:0046777,protein autophosphorylation; GO:0010193,response to ozone; GO:0000166,nucleotide binding; GO:0003674,molecular_function; GO:0005488,binding; GO:0008144,drug binding; GO:0017076,purine nucleotide binding; GO:0030554,a…	Salt stress response/antifungal	--	--	--
Cluster-26000.135316	1	0.31	2.14	2.68	2.87333	2.55	1306	K10143 E3 ubiquitin-protein ligase RFWD2 [EC:2.3.2.27] | (RefSeq) E3 ubiquitin-protein ligase COP1-like (A)	WD40 repeat [Macleaya cordata]	COP1_ARATH RecName: Full=E3 ubiquitin-protein ligase COP1 {ECO:0000303|PubMed:1423630}; EC=2.3.2.27 {ECO:0000269|PubMed:14597662}; AltName: Full=Constitutive photomorphogenesis protein 1 {ECO:0000303|PubMed:1423630}; AltName: Full=RING-type E3 ubiquitin transferase COP1 {ECO:0000303|PubMed:1423630};	A0A200RBE1_9MAGN SubName: Full=WD40 repeat {ECO:0000313|EMBL:OVA20027.1};	--	GO:0080008,Cul4-RING E3 ubiquitin ligase complex; GO:0005737,cytoplasm; GO:0016604,nuclear body; GO:0000152,nuclear ubiquitin ligase complex; GO:0005634,nucleus; GO:0042802,identical protein binding; GO:0046872,metal ion binding; GO:0061630,ubiquitin protein ligase activity; GO:0004842,ubiquitin-protein transferase activity; GO:0046283,anthocyanin-containing compound metabolic process; GO:0006281…	WD domain, G-beta repeat	--	--	--
Cluster-26000.135363	1	2.15	11.7733	14.0367	16.8867	16.15	823	K12625 U6 snRNA-associated Sm-like protein LSm6 | (RefSeq) sm-like protein LSM36B (A)	PREDICTED: sm-like protein LSM36B [Eucalyptus grandis]	LSM6B_ARATH RecName: Full=Sm-like protein LSM36B {ECO:0000305}; Short=AtLSM6B {ECO:0000303|PubMed:23620288}; AltName: Full=U6 snRNA-associated Sm-like protein LSM6B {ECO:0000305};	A0A059BDH0_EUCGR SubName: Full=Uncharacterized protein {ECO:0000313|EMBL:KCW63911.1};	Small nuclear ribonucleoprotein F	GO:0005730,nucleolus; GO:0000932,P-body; GO:0005732,small nucleolar ribonucleoprotein complex; GO:0005681,spliceosomal complex; GO:0046540,U4/U6 x U5 tri-snRNP complex; GO:0005688,U6 snRNP; GO:0003723,RNA binding; GO:0030490,maturation of SSU-rRNA; GO:0000398,mRNA splicing, via spliceosome; GO:0003674,molecular_function; GO:0003676,nucleic acid binding; GO:0005488,binding; GO:0097159,organic cycl…	--	--	--	--
Cluster-26000.135383	1	1.36	2.52333	2.46	3.13	2.52333	1081	--	--	--	--	--	--	--	--	--	--
Cluster-26000.135442	1	0.606667	0.803333	1.07667	2.64667	1.54	1061	K12951 cobalt/nickel-transporting P-type ATPase D [EC:7.2.2.-] | (RefSeq) protein RRP6-like 3 (A)	PREDICTED: protein RRP6-like 3 isoform X1 [Nelumbo nucifera]	RP6L3_ARATH RecName: Full=Protein RRP6-like 3 {ECO:0000303|PubMed:18285452}; Short=AtRRP6L3 {ECO:0000303|PubMed:18285452};	A0A1U8B5F2_NELNU SubName: Full=protein RRP6-like 3 isoform X1 {ECO:0000313|RefSeq:XP_010276113.1};	Predicted 3'-5' exonuclease	GO:0005737,cytoplasm; GO:0005829,cytosol; GO:0008408,3'-5' exonuclease activity; GO:0003676,nucleic acid binding; GO:0000166,nucleotide binding; GO:0003674,molecular_function; GO:0003824,catalytic activity; GO:0004518,nuclease activity; GO:0004527,exonuclease activity; GO:0016787,hydrolase activity; GO:0016788,hydrolase activity, acting on ester bonds; GO:0005488,binding; GO:0097159,organic cycli…	--	--	--	--
Cluster-26000.135480	1	2.15667	6.33667	4.47667	9.53667	5.36	1600	K15407 queuine tRNA-ribosyltransferase accessory subunit | (RefSeq) queuine tRNA-ribosyltransferase accessory subunit 2-like (A)	tRNA-guanine(15) transglycosylase-like [Macleaya cordata]	--	A0A200QC93_9MAGN RecName: Full=Queuine tRNA-ribosyltransferase accessory subunit 2 {ECO:0000256|HAMAP-Rule:MF_03043}; AltName: Full=Queuine tRNA-ribosyltransferase domain-containing protein 1 {ECO:0000256|HAMAP-Rule:MF_03043};	Queuine-tRNA ribosyltransferase	GO:0005737,cytoplasm; GO:0046872,metal ion binding; GO:0008479,queuine tRNA-ribosyltransferase activity; GO:0101030,tRNA-guanine transglycosylation; GO:0003674,molecular_function; GO:0005488,binding; GO:0043167,ion binding; GO:0043169,cation binding; GO:0003824,catalytic activity; GO:0016740,transferase activity; GO:0016757,transferase activity, transferring glycosyl groups; GO:0016763,transferas…	Queuine tRNA-ribosyltransferase	--	--	--
Cluster-26000.135520	1	1.47333	5.63	4.73333	12.2	3.87333	465	--	--	--	--	--	--	--	--	--	--
Cluster-26000.135521	1	0.696667	2.57333	1.39333	3.97333	1.81333	3106	K11000 callose synthase [EC:2.4.1.-] | (RefSeq) callose synthase 9-like (A)	hypothetical protein AQUCO_01400906v1 [Aquilegia coerulea]	CALS9_ARATH RecName: Full=Callose synthase 9; EC=2.4.1.34; AltName: Full=1,3-beta-glucan synthase; AltName: Full=Protein GLUCAN SYNTHASE-LIKE 10;	A0A2G5DYP1_AQUCA SubName: Full=Uncharacterized protein {ECO:0000313|EMBL:PIA48639.1};	1,3-beta-glucan synthase/callose synthase catalytic subunit	GO:0000148,1,3-beta-D-glucan synthase complex; GO:0005794,Golgi apparatus; GO:0016021,integral component of membrane; GO:0005886,plasma membrane; GO:0003843,1,3-beta-D-glucan synthase activity; GO:0006075,(1->3)-beta-D-glucan biosynthetic process; GO:0052543,callose deposition in cell wall; GO:0048589,developmental growth; GO:0055047,generative cell mitosis; GO:0009556,microsporogenesis; GO:00095…	1,3-beta-glucan synthase subunit FKS1, domain-1	--	--	--
Cluster-26000.135531	1	3.45	7.26	9.62	10.26	7.03667	667	--	--	--	--	--	--	--	--	--	--
Cluster-26000.135589	1	0.82	0	0.643333	1.68	0.116667	3656	K12309 beta-galactosidase [EC:3.2.1.23] | (RefSeq) beta-galactosidase 2 (A)	hypothetical protein AQUCO_01000597v1 [Aquilegia coerulea]	BGAL3_ARATH RecName: Full=Beta-galactosidase 3; Short=Lactase 3; EC=3.2.1.23; Flags: Precursor;	A0A2G5EAM8_AQUCA RecName: Full=Beta-galactosidase {ECO:0000256|RuleBase:RU000675}; EC=3.2.1.23 {ECO:0000256|RuleBase:RU000675};	Beta-galactosidase	GO:0048046,apoplast; GO:0009505,plant-type cell wall; GO:0005773,vacuole; GO:0004565,beta-galactosidase activity; GO:0030246,carbohydrate binding; GO:0005975,carbohydrate metabolic process; GO:0003674,molecular_function; GO:0003824,catalytic activity; GO:0004553,hydrolase activity, hydrolyzing O-glycosyl compounds; GO:0015925,galactosidase activity; GO:0016787,hydrolase activity; GO:0016798,hydro…	Galactose binding lectin domain	--	--	--
Cluster-26000.135600	1	0.97	1.05333	0.956667	1.97	0.706667	1752	--	hypothetical protein AQUCO_07100030v1 [Aquilegia coerulea]	--	A0A2G5CAR4_AQUCA SubName: Full=Uncharacterized protein {ECO:0000313|EMBL:PIA28364.1};	--	--	Leucine rich repeat	--	--	--
Cluster-26000.135609	1	25.3267	19.7233	16.4367	55.9167	22.5033	1128	--	hypothetical protein AQUCO_00500539v1 [Aquilegia coerulea]	BPA1_ARATH RecName: Full=Binding partner of ACD11 1 {ECO:0000303|PubMed:18845362};	A0A2G5ESC3_AQUCA SubName: Full=Uncharacterized protein {ECO:0000313|EMBL:PIA58655.1};	--	GO:0005737,cytoplasm; GO:0016020,membrane; GO:0003723,RNA binding; GO:0009735,response to cytokinin; GO:0003674,molecular_function; GO:0003676,nucleic acid binding; GO:0005488,binding; GO:0097159,organic cyclic compound binding; GO:1901363,heterocyclic compound binding; GO:0008150,biological_process; GO:0009719,response to endogenous stimulus; GO:0009725,response to hormone; GO:0010033,response t…	RNA recognition motif. (a.k.a. RRM, RBD, or RNP domain)	--	--	--
Cluster-26000.135616	1	1.17	2.18333	1.12667	5.79	1.46667	616	--	zinc finger protein [Macleaya cordata]	--	A0A200PXN2_9MAGN SubName: Full=Zinc finger protein {ECO:0000313|EMBL:OVA02957.1};	--	GO:0003676,nucleic acid binding; GO:0008270,zinc ion binding; GO:0003674,molecular_function; GO:0005488,binding; GO:0097159,organic cyclic compound binding; GO:1901363,heterocyclic compound binding; GO:0046872,metal ion binding; GO:0043167,ion binding; GO:0043169,cation binding; GO:0046914,transition metal ion binding	--	--	--	--
Cluster-26000.135620	1	12.7867	14.7633	19.3333	36.1833	22.7233	3591	K19825 2-alkenal reductase (NADP+) [EC:1.3.1.102] | (RefSeq) 2-alkenal reductase (NADP(+)-dependent) (A)	hypothetical protein AQUCO_05800013v1 [Aquilegia coerulea]	DBR_TOBAC RecName: Full=2-alkenal reductase (NADP(+)-dependent); EC=1.3.1.102 {ECO:0000269|PubMed:17945329, ECO:0000269|Ref.3, ECO:0000269|Ref.4}; AltName: Full=Alkenal double bound reductase; AltName: Full=Allylic alcohol dehydrogenase 1 {ECO:0000303|PubMed:11117876}; Short=allyl-ADH1 {ECO:0000303|PubMed:11117876}; AltName: Full=Flavin-free double bond reductase {ECO:0000303|Ref.4}; Short=NtDBR;…	A0A2G5CE71_AQUCA SubName: Full=Uncharacterized protein {ECO:0000313|EMBL:PIA29586.1};	Predicted NAD-dependent oxidoreductase	GO:0016491,oxidoreductase activity; GO:0003674,molecular_function; GO:0003824,catalytic activity	N-terminal domain of oxidoreductase	--	--	--
Cluster-26000.135672	1	4.73	22.5767	18.76	36.4067	6.35333	443	--	--	--	--	--	--	--	--	--	--
Cluster-26000.135728	1	3.89333	5.74	7.26667	9.3	1.79667	389	--	--	--	--	--	--	--	--	--	--
Cluster-26000.135779	1	3.88333	5.46333	5.13333	8.99667	2.16333	3751	K21596 calmodulin-binding transcription activator | (RefSeq) calmodulin-binding transcription activator 4-like (A)	hypothetical protein AQUCO_04000102v1 [Aquilegia coerulea]	CMTA4_ARATH RecName: Full=Calmodulin-binding transcription activator 4 {ECO:0000303|PubMed:11925432}; Short=AtCAMTA4 {ECO:0000303|PubMed:11925432}; AltName: Full=AtFIN21 {ECO:0000303|PubMed:11162426}; AltName: Full=Ethylene-induced calmodulin-binding protein 4 {ECO:0000312|EMBL:AAR98747.1}; Short=EICBP4 {ECO:0000312|EMBL:AAR98747.1}; AltName: Full=Ethylene-induced calmodulin-binding protein d {EC…	A0A2G5CR64_AQUCA SubName: Full=Uncharacterized protein {ECO:0000313|EMBL:PIA33804.1};	Uncharacterized conserved protein, contains IPT/TIG domain	GO:0005829,cytosol; GO:0005634,nucleus; GO:0005516,calmodulin binding; GO:0043565,sequence-specific DNA binding; GO:0001077,proximal promoter DNA-binding transcription activator activity, RNA polymerase II-specific; GO:0045944,positive regulation of transcription by RNA polymerase II; GO:0006355,regulation of transcription, DNA-templated; GO:0005515,protein binding; GO:0003674,molecular_function;…	CG-1 domain	CAMTA	TF	CAMTA
Cluster-26000.135842	1	0.56	0.496667	1.41	2.2	0.546667	3001	K04077 chaperonin GroEL | (RefSeq) uncharacterized protein LOC106401321 isoform X1 (A)	hypothetical protein AQUCO_01000206v1 [Aquilegia coerulea]	SYCP1_ARATH RecName: Full=Synaptonemal complex protein 1; AltName: Full=Synaptonemal complex central region protein ZYP1a;	A0A2G5E8T9_AQUCA SubName: Full=Uncharacterized protein {ECO:0000313|EMBL:PIA52164.1};	--	GO:0000795,synaptonemal complex; GO:0051301,cell division; GO:0007131,reciprocal meiotic recombination; GO:0007129,synapsis; GO:0008150,biological_process; GO:0009987,cellular process; GO:0000003,reproduction; GO:0000280,nuclear division; GO:0008152,metabolic process; GO:0006139,nucleobase-containing compound metabolic process; GO:0006259,DNA metabolic process; GO:0006310,DNA recombination; GO:00…	--	--	--	--
Cluster-26000.135861	1	0.16	0.513333	0.32	0.47	0.263333	2819	--	--	--	--	--	--	--	--	--	--
Cluster-26000.135897	1	1.17333	1.25667	1.2	2.06667	1.09667	884	K14827 pre-rRNA-processing protein IPI1 | (RefSeq) uncharacterized protein LOC113272672 (A)	hypothetical protein TSUD_385360 [Trifolium subterraneum]	--	A0A251SX87_HELAN SubName: Full=Uncharacterized protein {ECO:0000313|EMBL:OTG03173.1};	--	--	--	--	--	--
Cluster-26000.135909	1	0.32	0.466667	0.346667	0.74	0.5	3622	K20178 vacuolar protein sorting-associated protein 8 | (RefSeq) uncharacterized LOC107864957 (A)	uncharacterized protein LOC110881945 [Helianthus annuus]	RNHX1_ARATH RecName: Full=Putative ribonuclease H protein At1g65750; EC=3.1.26.4;	A0A251VNU9_HELAN SubName: Full=Putative RNA-directed DNA polymerase, eukaryota, Reverse transcriptase zinc-binding domain protein {ECO:0000313|EMBL:OTG37238.1};	FOG: Reverse transcriptase	GO:0046872,metal ion binding; GO:0003676,nucleic acid binding; GO:0004523,RNA-DNA hybrid ribonuclease activity; GO:0003674,molecular_function; GO:0005488,binding; GO:0043167,ion binding; GO:0043169,cation binding; GO:0097159,organic cyclic compound binding; GO:1901363,heterocyclic compound binding; GO:0003824,catalytic activity; GO:0004518,nuclease activity; GO:0004519,endonuclease activity; GO:0…	zinc-binding in reverse transcriptase	--	--	--
Cluster-26000.135911	1	0.493333	1.20333	0.0333333	2.48667	1.09667	1610	K13385 N-methylcoclaurine 3'-monooxygenase [EC:1.14.14.102] | (RefSeq) (S)-N-methylcoclaurine 3'-hydroxylase isozyme 1 (A)	hypothetical protein AQUCO_01300368v1 [Aquilegia coerulea]	C80G2_COPJA RecName: Full=Corytuberine synthase {ECO:0000312|EMBL:BAF80448.1}; EC=1.14.19.51 {ECO:0000269|PubMed:18230623}; AltName: Full=Cytochrome P450 80G2;	A0A2G5E1D1_AQUCA SubName: Full=Uncharacterized protein {ECO:0000313|EMBL:PIA49521.1};	Cytochrome P450 CYP2 subfamily	GO:0005789,endoplasmic reticulum membrane; GO:0016021,integral component of membrane; GO:0020037,heme binding; GO:0005506,iron ion binding; GO:0004497,monooxygenase activity; GO:0016705,oxidoreductase activity, acting on paired donors, with incorporation or reduction of molecular oxygen; GO:0009820,alkaloid metabolic process; GO:0003674,molecular_function; GO:0005488,binding; GO:0046906,tetrapyrr…	Cytochrome P450	--	--	--
[truncated: 36,014 more rows]

## Sheet: Table S3
Table S3. GO enrichment results of DEGs in the pairwise comparison between FP and SE.
Ontology	ID	Description	GeneRatio	BgRatio	pvalue	p.adjust	geneID	Count
[truncated: 4,171 more rows]

## Sheet: Table S4
Table S4. GO enrichment results of DEGs in the pairwise comparison between SE and PE.
[truncated: 4,207 more rows]

## Sheet: Table S5
Table S5. GO enrichment results of DEGs in the pairwise comparison between PE and ST.
[truncated: 2,931 more rows]

[truncated: 4 more sheets: Table S6, Table S7, Table S8, Table S9]
